# Supplementary material for: Proteomic and Immunochemical Characterization of Glutathione Transferase as a New Allergen of the Nematode Ascaris lumbricoides
Source: PLoS One. 2013 Nov 4;8(11):e78353. doi: 10.1371/journal.pone.0078353 (PMC3817249; doi:10.1371/journal.pone.0078353)
Supplement: File S4 — Peptides identified in four spots containing nGSTA after 2D electrophoresis and LTQ Orbitrap XL mass spectrometry analysis. (XLS) [file pone.0078353.s004.xls]

## Sheet: sample 1
Sequence	Protein Accessions	Organism	# Proteins	# Protein Groups	Activation Type	Modifications	IonScore	Exp Value	Δ Score	Rank	Identity High	Homology Threshold	Charge	m/z [Da]	MH+ [Da]	ΔM [ppm]	RT [min]	First Scan	Last Scan	MS Order	Ions Matched	Spectrum File	Annotation
ALPGQLKPFETLLSQNQGGK			3	0	CID		46.19	0.0003598	1	1	13		2	1063.59	2126.17	2.94631	47.0842	3748	3748	MS2	8/190	GST_ingeldigest_10031204_Sample1cc.RAW
ALPGQLKPFETLLSQNQGGK	P09211	Homo sapiens	3	1	CID		50.34	3.23644e-06	1	1	22		2	1063.58	2126.15	-3.36918	46.9583	3995	3995	MS2	10/190	GST_ingeldigest_10031202_Sample1aa.RAW
	Accession		Coverage	# Peptides	# AAs	MW [kDa]	calc. pI	Score	Description	Search ID	Processing Node No	Processing Node Name
	P09211		25.71	3	210	23.341	5.64307	144.5	Glutathione S-transferase P OS=Homo sapiens GN=GSTP1 PE=1 SV=2 - [GSTP1_HUMAN]	-42	2	Mascot
			Sequence	Protein Accessions	# Proteins	# Protein Groups	Activation Type	Modifications	IonScore	Exp Value	Δ Score	Rank	Identity High	Homology Threshold	Charge	m/z [Da]	MH+ [Da]	ΔM [ppm]	RT [min]	First Scan	Last Scan	MS Order	Ions Matched	Spectrum File	Annotation
			DQQEAALVDMVNDGVEDLR	P09211	2	1	CID		97.49	1.78238e-11	1	1	16		2	1059	2116.99	2.4576	46.3719	3914	3914	MS2	26/210	GST_ingeldigest_10031202_Sample1aa.RAW
			ALPGQLKPFETLLSQNQGGK	P09211	3	1	CID		50.34	3.23644e-06	1	1	22		2	1063.58	2126.15	-3.36918	46.9583	3995	3995	MS2	10/190	GST_ingeldigest_10031202_Sample1aa.RAW
			EEVVTVETWQEGSLK	P09211	1	1	CID		22.67	0.000811131	1	1	18		2	867.435	1733.86	1.90045	39.9645	2965	2965	MS2	9/146	GST_ingeldigest_10031202_Sample1aa.RAW
DFMAELRPcFR	P46436	Ascaris suum	1	1	CID	C9(Carbamidomethyl)	20.22	0.142253	1	1	13		2	721.341	1441.68	2.43545	43.9499	3300	3300	MS2	6/96	GST_ingeldigest_10031204_Sample1cc.RAW
	Accession		Coverage	# Peptides	# AAs	MW [kDa]	calc. pI	Score	Description	Search ID	Processing Node No	Processing Node Name
	P46436		24.76	3	206	23.5704	7.48877	201.64	Glutathione S-transferase 1 OS=Ascaris suum GN=GST1 PE=1 SV=3 - [GST1_ASCSU]	-44	2	Mascot
			Sequence	Protein Accessions	# Proteins	# Protein Groups	Activation Type	Modifications	IonScore	Exp Value	Δ Score	Rank	Identity High	Homology Threshold	Charge	m/z [Da]	MH+ [Da]	ΔM [ppm]	RT [min]	First Scan	Last Scan	MS Order	Ions Matched	Spectrum File	Annotation
			TPFGQLPLLEVDGEVLAQSAAIYR	P46436	1	1	CID		82.1	9.22702e-08	1	1	13		2	1294.19	2587.38	1.03998	58.9464	5281	5281	MS2	11/258	GST_ingeldigest_10031204_Sample1cc.RAW
			TPMEEAQVDSIFDQFK	P46436	1	1	CID		59.08	1.84953e-05	1	1	13		2	942.94	1884.87	1.91876	48.3049	3927	3927	MS2	9/162	GST_ingeldigest_10031204_Sample1cc.RAW
			DFMAELRPcFR	P46436	1	1	CID	C9(Carbamidomethyl)	20.22	0.142253	1	1	13		2	721.341	1441.68	2.43545	43.9499	3300	3300	MS2	6/96	GST_ingeldigest_10031204_Sample1cc.RAW
DQQEAALVDMVNDGVEDLR			2	0	CID		107.31	2.78011e-10	1	1	13		2	1059	2116.98	1.535	46.5243	3667	3667	MS2	11/210	GST_ingeldigest_10031204_Sample1cc.RAW
DQQEAALVDMVNDGVEDLR	P09211	Homo sapiens	2	1	CID		100.94	1.52659e-11	1	1	13		2	1059	2116.99	2.4576	46.6917	3710	3710	MS2	14/210	GST_ingeldigest_10031203_Sample1bb.RAW
	Accession	Homo sapiens	Coverage	# Peptides	# AAs	MW [kDa]	calc. pI	Score	Description	Search ID	Processing Node No	Processing Node Name
	P09211	Homo sapiens	16.67	2	210	23.341	5.64307	162.94	Glutathione S-transferase P OS=Homo sapiens GN=GSTP1 PE=1 SV=2 - [GSTP1_HUMAN]	-43	2	Mascot
		Homo sapiens	Sequence	Protein Accessions	# Proteins	# Protein Groups	Activation Type	Modifications	IonScore	Exp Value	Δ Score	Rank	Identity High	Homology Threshold	Charge	m/z [Da]	MH+ [Da]	ΔM [ppm]	RT [min]	First Scan	Last Scan	MS Order	Ions Matched	Spectrum File	Annotation
		Homo sapiens	DQQEAALVDMVNDGVEDLR	P09211	2	1	CID		100.94	1.52659e-11	1	1	13		2	1059	2116.99	2.4576	46.6917	3710	3710	MS2	14/210	GST_ingeldigest_10031203_Sample1bb.RAW
		Homo sapiens	FQDGDLTLYQSNTILR	P09211	2	1	CID		75	5.99409e-09	1	1	13		2	942.48	1883.95	1.38479	43.9111	3309	3309	MS2	9/168	GST_ingeldigest_10031203_Sample1bb.RAW
DQQEAALVDMVNDGVEDLR	P09211	Homo sapiens	2	1	CID		97.49	1.78238e-11	1	1	16		2	1059	2116.99	2.4576	46.3719	3914	3914	MS2	26/210	GST_ingeldigest_10031202_Sample1aa.RAW
	Accession		Coverage	# Peptides	# AAs	MW [kDa]	calc. pI	Score	Description	Search ID	Processing Node No	Processing Node Name
	P09211		25.71	3	210	23.341	5.64307	144.5	Glutathione S-transferase P OS=Homo sapiens GN=GSTP1 PE=1 SV=2 - [GSTP1_HUMAN]	-42	2	Mascot
			Sequence	Protein Accessions	# Proteins	# Protein Groups	Activation Type	Modifications	IonScore	Exp Value	Δ Score	Rank	Identity High	Homology Threshold	Charge	m/z [Da]	MH+ [Da]	ΔM [ppm]	RT [min]	First Scan	Last Scan	MS Order	Ions Matched	Spectrum File	Annotation
			DQQEAALVDMVNDGVEDLR	P09211	2	1	CID		97.49	1.78238e-11	1	1	16		2	1059	2116.99	2.4576	46.3719	3914	3914	MS2	26/210	GST_ingeldigest_10031202_Sample1aa.RAW
			ALPGQLKPFETLLSQNQGGK	P09211	3	1	CID		50.34	3.23644e-06	1	1	22		2	1063.58	2126.15	-3.36918	46.9583	3995	3995	MS2	10/190	GST_ingeldigest_10031202_Sample1aa.RAW
			EEVVTVETWQEGSLK	P09211	1	1	CID		22.67	0.000811131	1	1	18		2	867.435	1733.86	1.90045	39.9645	2965	2965	MS2	9/146	GST_ingeldigest_10031202_Sample1aa.RAW
EDWPALKPK	P46436	Ascaris suum	1	1	CID		13.27	0.00892737	1	1	13		2	542.296	1083.59	2.06498	33.7954	2036	2036	MS2	4/70	GST_ingeldigest_10031203_Sample1bb.RAW
	Accession		Coverage	# Peptides	# AAs	MW [kDa]	calc. pI	Score	Description	Search ID	Processing Node No	Processing Node Name
	P46436		23.79	3	206	23.5704	7.48877	234.32	Glutathione S-transferase 1 OS=Ascaris suum GN=GST1 PE=1 SV=3 - [GST1_ASCSU]	-43	2	Mascot
			Sequence	Protein Accessions	# Proteins	# Protein Groups	Activation Type	Modifications	IonScore	Exp Value	Δ Score	Rank	Identity High	Homology Threshold	Charge	m/z [Da]	MH+ [Da]	ΔM [ppm]	RT [min]	First Scan	Last Scan	MS Order	Ions Matched	Spectrum File	Annotation
			TPFGQLPLLEVDGEVLAQSAAIYR	P46436	1	1	CID		127.53	3.34752e-14	1	1	13		2	1294.2	2587.38	2.73843	59.2308	5337	5337	MS2	14/258	GST_ingeldigest_10031203_Sample1bb.RAW
			TPMEEAQVDSIFDQFK	P46436	1	1	CID		61.68	1.28743e-07	1	1	13		2	942.94	1884.87	2.04828	48.4313	3959	3959	MS2	20/162	GST_ingeldigest_10031203_Sample1bb.RAW
			EDWPALKPK	P46436	1	1	CID		13.27	0.00892737	1	1	13		2	542.296	1083.59	2.06498	33.7954	2036	2036	MS2	4/70	GST_ingeldigest_10031203_Sample1bb.RAW
EEVVTVETWQEGSLK	P09211	Homo sapiens	1	1	CID		22.67	0.000811131	1	1	18		2	867.435	1733.86	1.90045	39.9645	2965	2965	MS2	9/146	GST_ingeldigest_10031202_Sample1aa.RAW
	Accession	Homo sapiens	Coverage	# Peptides	# AAs	MW [kDa]	calc. pI	Score	Description	Search ID	Processing Node No	Processing Node Name
	P09211	Homo sapiens	25.71	3	210	23.341	5.64307	144.5	Glutathione S-transferase P OS=Homo sapiens GN=GSTP1 PE=1 SV=2 - [GSTP1_HUMAN]	-42	2	Mascot
		Homo sapiens	Sequence	Protein Accessions	# Proteins	# Protein Groups	Activation Type	Modifications	IonScore	Exp Value	Δ Score	Rank	Identity High	Homology Threshold	Charge	m/z [Da]	MH+ [Da]	ΔM [ppm]	RT [min]	First Scan	Last Scan	MS Order	Ions Matched	Spectrum File	Annotation
		Homo sapiens	DQQEAALVDMVNDGVEDLR	P09211	2	1	CID		97.49	1.78238e-11	1	1	16		2	1059	2116.99	2.4576	46.3719	3914	3914	MS2	26/210	GST_ingeldigest_10031202_Sample1aa.RAW
		Homo sapiens	ALPGQLKPFETLLSQNQGGK	P09211	3	1	CID		50.34	3.23644e-06	1	1	22		2	1063.58	2126.15	-3.36918	46.9583	3995	3995	MS2	10/190	GST_ingeldigest_10031202_Sample1aa.RAW
		Homo sapiens	EEVVTVETWQEGSLK	P09211	1	1	CID		22.67	0.000811131	1	1	18		2	867.435	1733.86	1.90045	39.9645	2965	2965	MS2	9/146	GST_ingeldigest_10031202_Sample1aa.RAW
FQDGDLTLYQSNTILR	P09211	Homo sapiens	2	1	CID		75	5.99409e-09	1	1	13		2	942.48	1883.95	1.38479	43.9111	3309	3309	MS2	9/168	GST_ingeldigest_10031203_Sample1bb.RAW
	Accession		Coverage	# Peptides	# AAs	MW [kDa]	calc. pI	Score	Description	Search ID	Processing Node No	Processing Node Name
	P09211		16.67	2	210	23.341	5.64307	162.94	Glutathione S-transferase P OS=Homo sapiens GN=GSTP1 PE=1 SV=2 - [GSTP1_HUMAN]	-43	2	Mascot
			Sequence	Protein Accessions	# Proteins	# Protein Groups	Activation Type	Modifications	IonScore	Exp Value	Δ Score	Rank	Identity High	Homology Threshold	Charge	m/z [Da]	MH+ [Da]	ΔM [ppm]	RT [min]	First Scan	Last Scan	MS Order	Ions Matched	Spectrum File	Annotation
			DQQEAALVDMVNDGVEDLR	P09211	2	1	CID		100.94	1.52659e-11	1	1	13		2	1059	2116.99	2.4576	46.6917	3710	3710	MS2	14/210	GST_ingeldigest_10031203_Sample1bb.RAW
			FQDGDLTLYQSNTILR	P09211	2	1	CID		75	5.99409e-09	1	1	13		2	942.48	1883.95	1.38479	43.9111	3309	3309	MS2	9/168	GST_ingeldigest_10031203_Sample1bb.RAW
TPFGQLPLLEVDGEVLAQSAAIYR	P46436	Ascaris suum	1	1	CID		82.1	9.22702e-08	1	1	13		2	1294.19	2587.38	1.03998	58.9464	5281	5281	MS2	11/258	GST_ingeldigest_10031204_Sample1cc.RAW
	Accession	Ascaris suum	Coverage	# Peptides	# AAs	MW [kDa]	calc. pI	Score	Description	Search ID	Processing Node No	Processing Node Name
	P46436	Ascaris suum	24.76	3	206	23.5704	7.48877	201.64	Glutathione S-transferase 1 OS=Ascaris suum GN=GST1 PE=1 SV=3 - [GST1_ASCSU]	-44	2	Mascot
		Ascaris suum	Sequence	Protein Accessions	# Proteins	# Protein Groups	Activation Type	Modifications	IonScore	Exp Value	Δ Score	Rank	Identity High	Homology Threshold	Charge	m/z [Da]	MH+ [Da]	ΔM [ppm]	RT [min]	First Scan	Last Scan	MS Order	Ions Matched	Spectrum File	Annotation
		Ascaris suum	TPFGQLPLLEVDGEVLAQSAAIYR	P46436	1	1	CID		82.1	9.22702e-08	1	1	13		2	1294.19	2587.38	1.03998	58.9464	5281	5281	MS2	11/258	GST_ingeldigest_10031204_Sample1cc.RAW
		Ascaris suum	TPMEEAQVDSIFDQFK	P46436	1	1	CID		59.08	1.84953e-05	1	1	13		2	942.94	1884.87	1.91876	48.3049	3927	3927	MS2	9/162	GST_ingeldigest_10031204_Sample1cc.RAW
		Ascaris suum	DFMAELRPcFR	P46436	1	1	CID	C9(Carbamidomethyl)	20.22	0.142253	1	1	13		2	721.341	1441.68	2.43545	43.9499	3300	3300	MS2	6/96	GST_ingeldigest_10031204_Sample1cc.RAW
TPFGQLPLLEVDGEVLAQSAAIYR	P46436	Ascaris suum	1	1	CID		127.53	3.34752e-14	1	1	13		2	1294.2	2587.38	2.73843	59.2308	5337	5337	MS2	14/258	GST_ingeldigest_10031203_Sample1bb.RAW
	Accession	Ascaris suum	Coverage	# Peptides	# AAs	MW [kDa]	calc. pI	Score	Description	Search ID	Processing Node No	Processing Node Name
	P46436	Ascaris suum	23.79	3	206	23.5704	7.48877	234.32	Glutathione S-transferase 1 OS=Ascaris suum GN=GST1 PE=1 SV=3 - [GST1_ASCSU]	-43	2	Mascot
		Ascaris suum	Sequence	Protein Accessions	# Proteins	# Protein Groups	Activation Type	Modifications	IonScore	Exp Value	Δ Score	Rank	Identity High	Homology Threshold	Charge	m/z [Da]	MH+ [Da]	ΔM [ppm]	RT [min]	First Scan	Last Scan	MS Order	Ions Matched	Spectrum File	Annotation
		Ascaris suum	TPFGQLPLLEVDGEVLAQSAAIYR	P46436	1	1	CID		127.53	3.34752e-14	1	1	13		2	1294.2	2587.38	2.73843	59.2308	5337	5337	MS2	14/258	GST_ingeldigest_10031203_Sample1bb.RAW
		Ascaris suum	TPMEEAQVDSIFDQFK	P46436	1	1	CID		61.68	1.28743e-07	1	1	13		2	942.94	1884.87	2.04828	48.4313	3959	3959	MS2	20/162	GST_ingeldigest_10031203_Sample1bb.RAW
		Ascaris suum	EDWPALKPK	P46436	1	1	CID		13.27	0.00892737	1	1	13		2	542.296	1083.59	2.06498	33.7954	2036	2036	MS2	4/70	GST_ingeldigest_10031203_Sample1bb.RAW
TPFGQLPLLEVDGEVLAQSAAIYR	P46436	Ascaris suum	1	1	CID		94.29	1.86196e-11	1	1	13		2	1294.19	2587.38	1.79485	56.694	5310	5310	MS2	12/258	GST_ingeldigest_10031202_Sample1aa.RAW
	Accession	Ascaris suum	Coverage	# Peptides	# AAs	MW [kDa]	calc. pI	Score	Description	Search ID	Processing Node No	Processing Node Name
	P46436	Ascaris suum	25.24	3	206	23.5704	7.48877	263.42	Glutathione S-transferase 1 OS=Ascaris suum GN=GST1 PE=1 SV=3 - [GST1_ASCSU]	-42	2	Mascot
		Ascaris suum	Sequence	Protein Accessions	# Proteins	# Protein Groups	Activation Type	Modifications	IonScore	Exp Value	Δ Score	Rank	Identity High	Homology Threshold	Charge	m/z [Da]	MH+ [Da]	ΔM [ppm]	RT [min]	First Scan	Last Scan	MS Order	Ions Matched	Spectrum File	Annotation
		Ascaris suum	TPFGQLPLLEVDGEVLAQSAAIYR	P46436	1	1	CID		94.29	1.86196e-11	1	1	13		2	1294.19	2587.38	1.79485	56.694	5310	5310	MS2	12/258	GST_ingeldigest_10031202_Sample1aa.RAW
		Ascaris suum	TPMEEAQVDSIFDQFK	P46436	1	1	CID		69.38	5.76727e-09	1	1	13		2	942.938	1884.87	0.299678	48.145	4174	4174	MS2	10/162	GST_ingeldigest_10031202_Sample1aa.RAW
		Ascaris suum	VLAGFEEGDKEK	P46436	1	1	CID		58.88	1.94129e-07	1	1	18		2	661.337	1321.67	2.03077	27.6802	1525	1525	MS2	7/102	GST_ingeldigest_10031202_Sample1aa.RAW
TPMEEAQVDSIFDQFK	P46436	Ascaris suum	1	1	CID		59.08	1.84953e-05	1	1	13		2	942.94	1884.87	1.91876	48.3049	3927	3927	MS2	9/162	GST_ingeldigest_10031204_Sample1cc.RAW
	Accession	Ascaris suum	Coverage	# Peptides	# AAs	MW [kDa]	calc. pI	Score	Description	Search ID	Processing Node No	Processing Node Name
	P46436	Ascaris suum	24.76	3	206	23.5704	7.48877	201.64	Glutathione S-transferase 1 OS=Ascaris suum GN=GST1 PE=1 SV=3 - [GST1_ASCSU]	-44	2	Mascot
		Ascaris suum	Sequence	Protein Accessions	# Proteins	# Protein Groups	Activation Type	Modifications	IonScore	Exp Value	Δ Score	Rank	Identity High	Homology Threshold	Charge	m/z [Da]	MH+ [Da]	ΔM [ppm]	RT [min]	First Scan	Last Scan	MS Order	Ions Matched	Spectrum File	Annotation
		Ascaris suum	TPFGQLPLLEVDGEVLAQSAAIYR	P46436	1	1	CID		82.1	9.22702e-08	1	1	13		2	1294.19	2587.38	1.03998	58.9464	5281	5281	MS2	11/258	GST_ingeldigest_10031204_Sample1cc.RAW
		Ascaris suum	TPMEEAQVDSIFDQFK	P46436	1	1	CID		59.08	1.84953e-05	1	1	13		2	942.94	1884.87	1.91876	48.3049	3927	3927	MS2	9/162	GST_ingeldigest_10031204_Sample1cc.RAW
		Ascaris suum	DFMAELRPcFR	P46436	1	1	CID	C9(Carbamidomethyl)	20.22	0.142253	1	1	13		2	721.341	1441.68	2.43545	43.9499	3300	3300	MS2	6/96	GST_ingeldigest_10031204_Sample1cc.RAW
TPMEEAQVDSIFDQFK	P46436	Ascaris suum	1	1	CID		61.68	1.28743e-07	1	1	13		2	942.94	1884.87	2.04828	48.4313	3959	3959	MS2	20/162	GST_ingeldigest_10031203_Sample1bb.RAW
	Accession	Ascaris suum	Coverage	# Peptides	# AAs	MW [kDa]	calc. pI	Score	Description	Search ID	Processing Node No	Processing Node Name
	P46436	Ascaris suum	23.79	3	206	23.5704	7.48877	234.32	Glutathione S-transferase 1 OS=Ascaris suum GN=GST1 PE=1 SV=3 - [GST1_ASCSU]	-43	2	Mascot
		Ascaris suum	Sequence	Protein Accessions	# Proteins	# Protein Groups	Activation Type	Modifications	IonScore	Exp Value	Δ Score	Rank	Identity High	Homology Threshold	Charge	m/z [Da]	MH+ [Da]	ΔM [ppm]	RT [min]	First Scan	Last Scan	MS Order	Ions Matched	Spectrum File	Annotation
		Ascaris suum	TPFGQLPLLEVDGEVLAQSAAIYR	P46436	1	1	CID		127.53	3.34752e-14	1	1	13		2	1294.2	2587.38	2.73843	59.2308	5337	5337	MS2	14/258	GST_ingeldigest_10031203_Sample1bb.RAW
		Ascaris suum	TPMEEAQVDSIFDQFK	P46436	1	1	CID		61.68	1.28743e-07	1	1	13		2	942.94	1884.87	2.04828	48.4313	3959	3959	MS2	20/162	GST_ingeldigest_10031203_Sample1bb.RAW
		Ascaris suum	EDWPALKPK	P46436	1	1	CID		13.27	0.00892737	1	1	13		2	542.296	1083.59	2.06498	33.7954	2036	2036	MS2	4/70	GST_ingeldigest_10031203_Sample1bb.RAW
TPMEEAQVDSIFDQFK	P46436	Ascaris suum	1	1	CID		69.38	5.76727e-09	1	1	13		2	942.938	1884.87	0.299678	48.145	4174	4174	MS2	10/162	GST_ingeldigest_10031202_Sample1aa.RAW
	Accession	Ascaris suum	Coverage	# Peptides	# AAs	MW [kDa]	calc. pI	Score	Description	Search ID	Processing Node No	Processing Node Name
	P46436	Ascaris suum	25.24	3	206	23.5704	7.48877	263.42	Glutathione S-transferase 1 OS=Ascaris suum GN=GST1 PE=1 SV=3 - [GST1_ASCSU]	-42	2	Mascot
		Ascaris suum	Sequence	Protein Accessions	# Proteins	# Protein Groups	Activation Type	Modifications	IonScore	Exp Value	Δ Score	Rank	Identity High	Homology Threshold	Charge	m/z [Da]	MH+ [Da]	ΔM [ppm]	RT [min]	First Scan	Last Scan	MS Order	Ions Matched	Spectrum File	Annotation
		Ascaris suum	TPFGQLPLLEVDGEVLAQSAAIYR	P46436	1	1	CID		94.29	1.86196e-11	1	1	13		2	1294.19	2587.38	1.79485	56.694	5310	5310	MS2	12/258	GST_ingeldigest_10031202_Sample1aa.RAW
		Ascaris suum	TPMEEAQVDSIFDQFK	P46436	1	1	CID		69.38	5.76727e-09	1	1	13		2	942.938	1884.87	0.299678	48.145	4174	4174	MS2	10/162	GST_ingeldigest_10031202_Sample1aa.RAW
		Ascaris suum	VLAGFEEGDKEK	P46436	1	1	CID		58.88	1.94129e-07	1	1	18		2	661.337	1321.67	2.03077	27.6802	1525	1525	MS2	7/102	GST_ingeldigest_10031202_Sample1aa.RAW
VLAGFEEGDKEK	P46436	Ascaris suum	1	1	CID		58.88	1.94129e-07	1	1	18		2	661.337	1321.67	2.03077	27.6802	1525	1525	MS2	7/102	GST_ingeldigest_10031202_Sample1aa.RAW
	Accession		Coverage	# Peptides	# AAs	MW [kDa]	calc. pI	Score	Description	Search ID	Processing Node No	Processing Node Name
	P46436		25.24	3	206	23.5704	7.48877	263.42	Glutathione S-transferase 1 OS=Ascaris suum GN=GST1 PE=1 SV=3 - [GST1_ASCSU]	-42	2	Mascot
			Sequence	Protein Accessions	# Proteins	# Protein Groups	Activation Type	Modifications	IonScore	Exp Value	Δ Score	Rank	Identity High	Homology Threshold	Charge	m/z [Da]	MH+ [Da]	ΔM [ppm]	RT [min]	First Scan	Last Scan	MS Order	Ions Matched	Spectrum File	Annotation
			TPFGQLPLLEVDGEVLAQSAAIYR	P46436	1	1	CID		94.29	1.86196e-11	1	1	13		2	1294.19	2587.38	1.79485	56.694	5310	5310	MS2	12/258	GST_ingeldigest_10031202_Sample1aa.RAW
			TPMEEAQVDSIFDQFK	P46436	1	1	CID		69.38	5.76727e-09	1	1	13		2	942.938	1884.87	0.299678	48.145	4174	4174	MS2	10/162	GST_ingeldigest_10031202_Sample1aa.RAW
			VLAGFEEGDKEK	P46436	1	1	CID		58.88	1.94129e-07	1	1	18		2	661.337	1321.67	2.03077	27.6802	1525	1525	MS2	7/102	GST_ingeldigest_10031202_Sample1aa.RAW

## Sheet: sample 2
Sequence	Protein Accessions	Organism	# Proteins	# Protein Groups	Activation Type	Modifications	IonScore	Exp Value	Δ Score	Rank	Identity High	Homology Threshold	Charge	m/z [Da]	MH+ [Da]	ΔM [ppm]	RT [min]	First Scan	Last Scan	MS Order	Ions Matched	Spectrum File	Annotation
DFMAELRPcFR	P46436	Ascaris suum	1	1	CID	C9(Carbamidomethyl)	19.58	0.00279128	1	1	13		2	721.34	1441.67	0.318636	44.2439	2325	2325	MS2	6/96	GST_ingeldigest_10031207_Sample2b.RAW
	Accession		Coverage	# Peptides	# AAs	MW [kDa]	calc. pI	Score	Description	Search ID	Processing Node No	Processing Node Name
	P46436		38.83	6	206	23.5704	7.48877	147.77	Glutathione S-transferase 1 OS=Ascaris suum GN=GST1 PE=1 SV=3 - [GST1_ASCSU]	-46	2	Mascot
			Sequence	Protein Accessions	# Proteins	# Protein Groups	Activation Type	Modifications	IonScore	Exp Value	Δ Score	Rank	Identity High	Homology Threshold	Charge	m/z [Da]	MH+ [Da]	ΔM [ppm]	RT [min]	First Scan	Last Scan	MS Order	Ions Matched	Spectrum File	Annotation
			TPFGQLPLLEVDGEVLAQSAAIYR	P46436	1	1	CID		63.4	1.15825e-07	1	1	13		2	1294.19	2587.38	1.70049	59.3124	3503	3503	MS2	13/258	GST_ingeldigest_10031207_Sample2b.RAW
			TPmEEAQVDSIFDQFK	P46436	1	1	CID	M3(Oxidation)	20.9	0.0020597	1	1	13		3	634.293	1900.86	-0.0851891	46.2293	2502	2502	MS2	12/162	GST_ingeldigest_10031207_Sample2b.RAW
			REDWPALKPK	P46436	1	1	CID		20.54	0.00223771	1	1	13		2	620.346	1239.69	0.48794	33.2367	1575	1575	MS2	6/92	GST_ingeldigest_10031207_Sample2b.RAW
			LTYFDIR	P46436	1	1	CID		20.19	0.00242551	1	1	13		2	464.251	927.494	0.509743	38.1378	1842	1842	MS2	3/54	GST_ingeldigest_10031207_Sample2b.RAW
			DFMAELRPcFR	P46436	1	1	CID	C9(Carbamidomethyl)	19.58	0.00279128	1	1	13		2	721.34	1441.67	0.318636	44.2439	2325	2325	MS2	6/96	GST_ingeldigest_10031207_Sample2b.RAW
			VLAGFEEGDKEK	P46436	1	1	CID		13.78	0.0106122	1	1	13		2	661.335	1321.66	-0.185897	28.737	1324	1324	MS2	6/102	GST_ingeldigest_10031207_Sample2b.RAW
DKHLPLLEK	P46436	Ascaris suum	1	1	CID		17.89	0.00165413	1	1	13		2	546.825	1092.64	1.50879	30.439	1520	1520	MS2	5/92	GST_ingeldigest_10031206_Sample2a.RAW
	Accession		Coverage	# Peptides	# AAs	MW [kDa]	calc. pI	Score	Description	Search ID	Processing Node No	Processing Node Name
	P46436		41.75	7	206	23.5704	7.48877	335.5	Glutathione S-transferase 1 OS=Ascaris suum GN=GST1 PE=1 SV=3 - [GST1_ASCSU]	-45	2	Mascot
			Sequence	Protein Accessions	# Proteins	# Protein Groups	Activation Type	Modifications	IonScore	Exp Value	Δ Score	Rank	Identity High	Homology Threshold	Charge	m/z [Da]	MH+ [Da]	ΔM [ppm]	RT [min]	First Scan	Last Scan	MS Order	Ions Matched	Spectrum File	Annotation
			TPMEEAQVDSIFDQFK	P46436	1	1	CID		76.48	2.2886e-09	1	1	13		2	942.938	1884.87	0.105388	48.2137	2932	2932	MS2	9/162	GST_ingeldigest_10031206_Sample2a.RAW
			TPFGQLPLLEVDGEVLAQSAAIYR	P46436	1	1	CID		48.6	1.40466e-06	1	1	13		2	1294.19	2587.38	1.88921	58.9476	3723	3723	MS2	13/258	GST_ingeldigest_10031206_Sample2a.RAW
			VLAGFEEGDKEK	P46436	1	1	CID		36.59	2.23136e-05	1	1	13		2	661.336	1321.66	0.183547	27.7078	1348	1348	MS2	7/102	GST_ingeldigest_10031206_Sample2a.RAW
			LTYFDIR	P46436	1	1	CID		34.65	3.48795e-05	1	1	13		2	464.251	927.495	1.89168	37.8959	2032	2032	MS2	4/54	GST_ingeldigest_10031206_Sample2a.RAW
			LIFHQAGVK	P46436	1	1	CID		26.43	0.00023151	1	1	13		2	506.801	1012.6	1.73549	29.5009	1453	1453	MS2	4/74	GST_ingeldigest_10031206_Sample2a.RAW
			EDWPALKPK	P46436	1	1	CID		23.04	0.000505324	1	1	13		2	542.295	1083.58	0.0372119	33.5732	1747	1747	MS2	11/70	GST_ingeldigest_10031206_Sample2a.RAW
			DKHLPLLEK	P46436	1	1	CID		17.89	0.00165413	1	1	13		2	546.825	1092.64	1.50879	30.439	1520	1520	MS2	5/92	GST_ingeldigest_10031206_Sample2a.RAW
EDWPALKPK	P46436	Ascaris suum	1	1	CID		23.04	0.000505324	1	1	13		2	542.295	1083.58	0.0372119	33.5732	1747	1747	MS2	11/70	GST_ingeldigest_10031206_Sample2a.RAW
	Accession		Coverage	# Peptides	# AAs	MW [kDa]	calc. pI	Score	Description	Search ID	Processing Node No	Processing Node Name
	P46436		41.75	7	206	23.5704	7.48877	335.5	Glutathione S-transferase 1 OS=Ascaris suum GN=GST1 PE=1 SV=3 - [GST1_ASCSU]	-45	2	Mascot
			Sequence	Protein Accessions	# Proteins	# Protein Groups	Activation Type	Modifications	IonScore	Exp Value	Δ Score	Rank	Identity High	Homology Threshold	Charge	m/z [Da]	MH+ [Da]	ΔM [ppm]	RT [min]	First Scan	Last Scan	MS Order	Ions Matched	Spectrum File	Annotation
			TPMEEAQVDSIFDQFK	P46436	1	1	CID		76.48	2.2886e-09	1	1	13		2	942.938	1884.87	0.105388	48.2137	2932	2932	MS2	9/162	GST_ingeldigest_10031206_Sample2a.RAW
			TPFGQLPLLEVDGEVLAQSAAIYR	P46436	1	1	CID		48.6	1.40466e-06	1	1	13		2	1294.19	2587.38	1.88921	58.9476	3723	3723	MS2	13/258	GST_ingeldigest_10031206_Sample2a.RAW
			VLAGFEEGDKEK	P46436	1	1	CID		36.59	2.23136e-05	1	1	13		2	661.336	1321.66	0.183547	27.7078	1348	1348	MS2	7/102	GST_ingeldigest_10031206_Sample2a.RAW
			LTYFDIR	P46436	1	1	CID		34.65	3.48795e-05	1	1	13		2	464.251	927.495	1.89168	37.8959	2032	2032	MS2	4/54	GST_ingeldigest_10031206_Sample2a.RAW
			LIFHQAGVK	P46436	1	1	CID		26.43	0.00023151	1	1	13		2	506.801	1012.6	1.73549	29.5009	1453	1453	MS2	4/74	GST_ingeldigest_10031206_Sample2a.RAW
			EDWPALKPK	P46436	1	1	CID		23.04	0.000505324	1	1	13		2	542.295	1083.58	0.0372119	33.5732	1747	1747	MS2	11/70	GST_ingeldigest_10031206_Sample2a.RAW
			DKHLPLLEK	P46436	1	1	CID		17.89	0.00165413	1	1	13		2	546.825	1092.64	1.50879	30.439	1520	1520	MS2	5/92	GST_ingeldigest_10031206_Sample2a.RAW
LIFHQAGVK	P46436	Ascaris suum	1	1	CID		26.43	0.00023151	1	1	13		2	506.801	1012.6	1.73549	29.5009	1453	1453	MS2	4/74	GST_ingeldigest_10031206_Sample2a.RAW
	Accession		Coverage	# Peptides	# AAs	MW [kDa]	calc. pI	Score	Description	Search ID	Processing Node No	Processing Node Name
	P46436		41.75	7	206	23.5704	7.48877	335.5	Glutathione S-transferase 1 OS=Ascaris suum GN=GST1 PE=1 SV=3 - [GST1_ASCSU]	-45	2	Mascot
			Sequence	Protein Accessions	# Proteins	# Protein Groups	Activation Type	Modifications	IonScore	Exp Value	Δ Score	Rank	Identity High	Homology Threshold	Charge	m/z [Da]	MH+ [Da]	ΔM [ppm]	RT [min]	First Scan	Last Scan	MS Order	Ions Matched	Spectrum File	Annotation
			TPMEEAQVDSIFDQFK	P46436	1	1	CID		76.48	2.2886e-09	1	1	13		2	942.938	1884.87	0.105388	48.2137	2932	2932	MS2	9/162	GST_ingeldigest_10031206_Sample2a.RAW
			TPFGQLPLLEVDGEVLAQSAAIYR	P46436	1	1	CID		48.6	1.40466e-06	1	1	13		2	1294.19	2587.38	1.88921	58.9476	3723	3723	MS2	13/258	GST_ingeldigest_10031206_Sample2a.RAW
			VLAGFEEGDKEK	P46436	1	1	CID		36.59	2.23136e-05	1	1	13		2	661.336	1321.66	0.183547	27.7078	1348	1348	MS2	7/102	GST_ingeldigest_10031206_Sample2a.RAW
			LTYFDIR	P46436	1	1	CID		34.65	3.48795e-05	1	1	13		2	464.251	927.495	1.89168	37.8959	2032	2032	MS2	4/54	GST_ingeldigest_10031206_Sample2a.RAW
			LIFHQAGVK	P46436	1	1	CID		26.43	0.00023151	1	1	13		2	506.801	1012.6	1.73549	29.5009	1453	1453	MS2	4/74	GST_ingeldigest_10031206_Sample2a.RAW
			EDWPALKPK	P46436	1	1	CID		23.04	0.000505324	1	1	13		2	542.295	1083.58	0.0372119	33.5732	1747	1747	MS2	11/70	GST_ingeldigest_10031206_Sample2a.RAW
			DKHLPLLEK	P46436	1	1	CID		17.89	0.00165413	1	1	13		2	546.825	1092.64	1.50879	30.439	1520	1520	MS2	5/92	GST_ingeldigest_10031206_Sample2a.RAW
LTYFDIR			1	0	CID		29.36	0.0231206	1	1	13		2	464.251	927.494	0.443936	38.2184	1848	1848	MS2	4/54	GST_ingeldigest_10031208_Sample2c.RAW
LTYFDIR	P46436	Ascaris suum	1	1	CID		20.19	0.00242551	1	1	13		2	464.251	927.494	0.509743	38.1378	1842	1842	MS2	3/54	GST_ingeldigest_10031207_Sample2b.RAW
	Accession	Ascaris suum	Coverage	# Peptides	# AAs	MW [kDa]	calc. pI	Score	Description	Search ID	Processing Node No	Processing Node Name
	P46436	Ascaris suum	38.83	6	206	23.5704	7.48877	147.77	Glutathione S-transferase 1 OS=Ascaris suum GN=GST1 PE=1 SV=3 - [GST1_ASCSU]	-46	2	Mascot
		Ascaris suum	Sequence	Protein Accessions	# Proteins	# Protein Groups	Activation Type	Modifications	IonScore	Exp Value	Δ Score	Rank	Identity High	Homology Threshold	Charge	m/z [Da]	MH+ [Da]	ΔM [ppm]	RT [min]	First Scan	Last Scan	MS Order	Ions Matched	Spectrum File	Annotation
		Ascaris suum	TPFGQLPLLEVDGEVLAQSAAIYR	P46436	1	1	CID		63.4	1.15825e-07	1	1	13		2	1294.19	2587.38	1.70049	59.3124	3503	3503	MS2	13/258	GST_ingeldigest_10031207_Sample2b.RAW
		Ascaris suum	TPmEEAQVDSIFDQFK	P46436	1	1	CID	M3(Oxidation)	20.9	0.0020597	1	1	13		3	634.293	1900.86	-0.0851891	46.2293	2502	2502	MS2	12/162	GST_ingeldigest_10031207_Sample2b.RAW
		Ascaris suum	REDWPALKPK	P46436	1	1	CID		20.54	0.00223771	1	1	13		2	620.346	1239.69	0.48794	33.2367	1575	1575	MS2	6/92	GST_ingeldigest_10031207_Sample2b.RAW
		Ascaris suum	LTYFDIR	P46436	1	1	CID		20.19	0.00242551	1	1	13		2	464.251	927.494	0.509743	38.1378	1842	1842	MS2	3/54	GST_ingeldigest_10031207_Sample2b.RAW
		Ascaris suum	DFMAELRPcFR	P46436	1	1	CID	C9(Carbamidomethyl)	19.58	0.00279128	1	1	13		2	721.34	1441.67	0.318636	44.2439	2325	2325	MS2	6/96	GST_ingeldigest_10031207_Sample2b.RAW
		Ascaris suum	VLAGFEEGDKEK	P46436	1	1	CID		13.78	0.0106122	1	1	13		2	661.335	1321.66	-0.185897	28.737	1324	1324	MS2	6/102	GST_ingeldigest_10031207_Sample2b.RAW
LTYFDIR	P46436	Ascaris suum	1	1	CID		34.65	3.48795e-05	1	1	13		2	464.251	927.495	1.89168	37.8959	2032	2032	MS2	4/54	GST_ingeldigest_10031206_Sample2a.RAW
	Accession	Ascaris suum	Coverage	# Peptides	# AAs	MW [kDa]	calc. pI	Score	Description	Search ID	Processing Node No	Processing Node Name
	P46436	Ascaris suum	41.75	7	206	23.5704	7.48877	335.5	Glutathione S-transferase 1 OS=Ascaris suum GN=GST1 PE=1 SV=3 - [GST1_ASCSU]	-45	2	Mascot
		Ascaris suum	Sequence	Protein Accessions	# Proteins	# Protein Groups	Activation Type	Modifications	IonScore	Exp Value	Δ Score	Rank	Identity High	Homology Threshold	Charge	m/z [Da]	MH+ [Da]	ΔM [ppm]	RT [min]	First Scan	Last Scan	MS Order	Ions Matched	Spectrum File	Annotation
		Ascaris suum	TPMEEAQVDSIFDQFK	P46436	1	1	CID		76.48	2.2886e-09	1	1	13		2	942.938	1884.87	0.105388	48.2137	2932	2932	MS2	9/162	GST_ingeldigest_10031206_Sample2a.RAW
		Ascaris suum	TPFGQLPLLEVDGEVLAQSAAIYR	P46436	1	1	CID		48.6	1.40466e-06	1	1	13		2	1294.19	2587.38	1.88921	58.9476	3723	3723	MS2	13/258	GST_ingeldigest_10031206_Sample2a.RAW
		Ascaris suum	VLAGFEEGDKEK	P46436	1	1	CID		36.59	2.23136e-05	1	1	13		2	661.336	1321.66	0.183547	27.7078	1348	1348	MS2	7/102	GST_ingeldigest_10031206_Sample2a.RAW
		Ascaris suum	LTYFDIR	P46436	1	1	CID		34.65	3.48795e-05	1	1	13		2	464.251	927.495	1.89168	37.8959	2032	2032	MS2	4/54	GST_ingeldigest_10031206_Sample2a.RAW
		Ascaris suum	LIFHQAGVK	P46436	1	1	CID		26.43	0.00023151	1	1	13		2	506.801	1012.6	1.73549	29.5009	1453	1453	MS2	4/74	GST_ingeldigest_10031206_Sample2a.RAW
		Ascaris suum	EDWPALKPK	P46436	1	1	CID		23.04	0.000505324	1	1	13		2	542.295	1083.58	0.0372119	33.5732	1747	1747	MS2	11/70	GST_ingeldigest_10031206_Sample2a.RAW
		Ascaris suum	DKHLPLLEK	P46436	1	1	CID		17.89	0.00165413	1	1	13		2	546.825	1092.64	1.50879	30.439	1520	1520	MS2	5/92	GST_ingeldigest_10031206_Sample2a.RAW
REDWPALKPK	P46436	Ascaris suum	1	1	CID		20.54	0.00223771	1	1	13		2	620.346	1239.69	0.48794	33.2367	1575	1575	MS2	6/92	GST_ingeldigest_10031207_Sample2b.RAW
	Accession		Coverage	# Peptides	# AAs	MW [kDa]	calc. pI	Score	Description	Search ID	Processing Node No	Processing Node Name
	P46436		38.83	6	206	23.5704	7.48877	147.77	Glutathione S-transferase 1 OS=Ascaris suum GN=GST1 PE=1 SV=3 - [GST1_ASCSU]	-46	2	Mascot
			Sequence	Protein Accessions	# Proteins	# Protein Groups	Activation Type	Modifications	IonScore	Exp Value	Δ Score	Rank	Identity High	Homology Threshold	Charge	m/z [Da]	MH+ [Da]	ΔM [ppm]	RT [min]	First Scan	Last Scan	MS Order	Ions Matched	Spectrum File	Annotation
			TPFGQLPLLEVDGEVLAQSAAIYR	P46436	1	1	CID		63.4	1.15825e-07	1	1	13		2	1294.19	2587.38	1.70049	59.3124	3503	3503	MS2	13/258	GST_ingeldigest_10031207_Sample2b.RAW
			TPmEEAQVDSIFDQFK	P46436	1	1	CID	M3(Oxidation)	20.9	0.0020597	1	1	13		3	634.293	1900.86	-0.0851891	46.2293	2502	2502	MS2	12/162	GST_ingeldigest_10031207_Sample2b.RAW
			REDWPALKPK	P46436	1	1	CID		20.54	0.00223771	1	1	13		2	620.346	1239.69	0.48794	33.2367	1575	1575	MS2	6/92	GST_ingeldigest_10031207_Sample2b.RAW
			LTYFDIR	P46436	1	1	CID		20.19	0.00242551	1	1	13		2	464.251	927.494	0.509743	38.1378	1842	1842	MS2	3/54	GST_ingeldigest_10031207_Sample2b.RAW
			DFMAELRPcFR	P46436	1	1	CID	C9(Carbamidomethyl)	19.58	0.00279128	1	1	13		2	721.34	1441.67	0.318636	44.2439	2325	2325	MS2	6/96	GST_ingeldigest_10031207_Sample2b.RAW
			VLAGFEEGDKEK	P46436	1	1	CID		13.78	0.0106122	1	1	13		2	661.335	1321.66	-0.185897	28.737	1324	1324	MS2	6/102	GST_ingeldigest_10031207_Sample2b.RAW
TPFGQLPLLEVDGEVLAQSAAIYR			1	0	CID		60.51	1.77419e-05	1	1	13		2	1294.19	2587.38	2.26664	59.3798	3509	3509	MS2	9/258	GST_ingeldigest_10031208_Sample2c.RAW
TPFGQLPLLEVDGEVLAQSAAIYR	P46436	Ascaris suum	1	1	CID		63.4	1.15825e-07	1	1	13		2	1294.19	2587.38	1.70049	59.3124	3503	3503	MS2	13/258	GST_ingeldigest_10031207_Sample2b.RAW
	Accession	Ascaris suum	Coverage	# Peptides	# AAs	MW [kDa]	calc. pI	Score	Description	Search ID	Processing Node No	Processing Node Name
	P46436	Ascaris suum	38.83	6	206	23.5704	7.48877	147.77	Glutathione S-transferase 1 OS=Ascaris suum GN=GST1 PE=1 SV=3 - [GST1_ASCSU]	-46	2	Mascot
		Ascaris suum	Sequence	Protein Accessions	# Proteins	# Protein Groups	Activation Type	Modifications	IonScore	Exp Value	Δ Score	Rank	Identity High	Homology Threshold	Charge	m/z [Da]	MH+ [Da]	ΔM [ppm]	RT [min]	First Scan	Last Scan	MS Order	Ions Matched	Spectrum File	Annotation
		Ascaris suum	TPFGQLPLLEVDGEVLAQSAAIYR	P46436	1	1	CID		63.4	1.15825e-07	1	1	13		2	1294.19	2587.38	1.70049	59.3124	3503	3503	MS2	13/258	GST_ingeldigest_10031207_Sample2b.RAW
		Ascaris suum	TPmEEAQVDSIFDQFK	P46436	1	1	CID	M3(Oxidation)	20.9	0.0020597	1	1	13		3	634.293	1900.86	-0.0851891	46.2293	2502	2502	MS2	12/162	GST_ingeldigest_10031207_Sample2b.RAW
		Ascaris suum	REDWPALKPK	P46436	1	1	CID		20.54	0.00223771	1	1	13		2	620.346	1239.69	0.48794	33.2367	1575	1575	MS2	6/92	GST_ingeldigest_10031207_Sample2b.RAW
		Ascaris suum	LTYFDIR	P46436	1	1	CID		20.19	0.00242551	1	1	13		2	464.251	927.494	0.509743	38.1378	1842	1842	MS2	3/54	GST_ingeldigest_10031207_Sample2b.RAW
		Ascaris suum	DFMAELRPcFR	P46436	1	1	CID	C9(Carbamidomethyl)	19.58	0.00279128	1	1	13		2	721.34	1441.67	0.318636	44.2439	2325	2325	MS2	6/96	GST_ingeldigest_10031207_Sample2b.RAW
		Ascaris suum	VLAGFEEGDKEK	P46436	1	1	CID		13.78	0.0106122	1	1	13		2	661.335	1321.66	-0.185897	28.737	1324	1324	MS2	6/102	GST_ingeldigest_10031207_Sample2b.RAW
TPFGQLPLLEVDGEVLAQSAAIYR	P46436	Ascaris suum	1	1	CID		48.6	1.40466e-06	1	1	13		2	1294.19	2587.38	1.88921	58.9476	3723	3723	MS2	13/258	GST_ingeldigest_10031206_Sample2a.RAW
	Accession	Ascaris suum	Coverage	# Peptides	# AAs	MW [kDa]	calc. pI	Score	Description	Search ID	Processing Node No	Processing Node Name
	P46436	Ascaris suum	41.75	7	206	23.5704	7.48877	335.5	Glutathione S-transferase 1 OS=Ascaris suum GN=GST1 PE=1 SV=3 - [GST1_ASCSU]	-45	2	Mascot
		Ascaris suum	Sequence	Protein Accessions	# Proteins	# Protein Groups	Activation Type	Modifications	IonScore	Exp Value	Δ Score	Rank	Identity High	Homology Threshold	Charge	m/z [Da]	MH+ [Da]	ΔM [ppm]	RT [min]	First Scan	Last Scan	MS Order	Ions Matched	Spectrum File	Annotation
		Ascaris suum	TPMEEAQVDSIFDQFK	P46436	1	1	CID		76.48	2.2886e-09	1	1	13		2	942.938	1884.87	0.105388	48.2137	2932	2932	MS2	9/162	GST_ingeldigest_10031206_Sample2a.RAW
		Ascaris suum	TPFGQLPLLEVDGEVLAQSAAIYR	P46436	1	1	CID		48.6	1.40466e-06	1	1	13		2	1294.19	2587.38	1.88921	58.9476	3723	3723	MS2	13/258	GST_ingeldigest_10031206_Sample2a.RAW
		Ascaris suum	VLAGFEEGDKEK	P46436	1	1	CID		36.59	2.23136e-05	1	1	13		2	661.336	1321.66	0.183547	27.7078	1348	1348	MS2	7/102	GST_ingeldigest_10031206_Sample2a.RAW
		Ascaris suum	LTYFDIR	P46436	1	1	CID		34.65	3.48795e-05	1	1	13		2	464.251	927.495	1.89168	37.8959	2032	2032	MS2	4/54	GST_ingeldigest_10031206_Sample2a.RAW
		Ascaris suum	LIFHQAGVK	P46436	1	1	CID		26.43	0.00023151	1	1	13		2	506.801	1012.6	1.73549	29.5009	1453	1453	MS2	4/74	GST_ingeldigest_10031206_Sample2a.RAW
		Ascaris suum	EDWPALKPK	P46436	1	1	CID		23.04	0.000505324	1	1	13		2	542.295	1083.58	0.0372119	33.5732	1747	1747	MS2	11/70	GST_ingeldigest_10031206_Sample2a.RAW
		Ascaris suum	DKHLPLLEK	P46436	1	1	CID		17.89	0.00165413	1	1	13		2	546.825	1092.64	1.50879	30.439	1520	1520	MS2	5/92	GST_ingeldigest_10031206_Sample2a.RAW
TPmEEAQVDSIFDQFK	P46436	Ascaris suum	1	1	CID	M3(Oxidation)	20.9	0.0020597	1	1	13		3	634.293	1900.86	-0.0851891	46.2293	2502	2502	MS2	12/162	GST_ingeldigest_10031207_Sample2b.RAW
	Accession		Coverage	# Peptides	# AAs	MW [kDa]	calc. pI	Score	Description	Search ID	Processing Node No	Processing Node Name
	P46436		38.83	6	206	23.5704	7.48877	147.77	Glutathione S-transferase 1 OS=Ascaris suum GN=GST1 PE=1 SV=3 - [GST1_ASCSU]	-46	2	Mascot
			Sequence	Protein Accessions	# Proteins	# Protein Groups	Activation Type	Modifications	IonScore	Exp Value	Δ Score	Rank	Identity High	Homology Threshold	Charge	m/z [Da]	MH+ [Da]	ΔM [ppm]	RT [min]	First Scan	Last Scan	MS Order	Ions Matched	Spectrum File	Annotation
			TPFGQLPLLEVDGEVLAQSAAIYR	P46436	1	1	CID		63.4	1.15825e-07	1	1	13		2	1294.19	2587.38	1.70049	59.3124	3503	3503	MS2	13/258	GST_ingeldigest_10031207_Sample2b.RAW
			TPmEEAQVDSIFDQFK	P46436	1	1	CID	M3(Oxidation)	20.9	0.0020597	1	1	13		3	634.293	1900.86	-0.0851891	46.2293	2502	2502	MS2	12/162	GST_ingeldigest_10031207_Sample2b.RAW
			REDWPALKPK	P46436	1	1	CID		20.54	0.00223771	1	1	13		2	620.346	1239.69	0.48794	33.2367	1575	1575	MS2	6/92	GST_ingeldigest_10031207_Sample2b.RAW
			LTYFDIR	P46436	1	1	CID		20.19	0.00242551	1	1	13		2	464.251	927.494	0.509743	38.1378	1842	1842	MS2	3/54	GST_ingeldigest_10031207_Sample2b.RAW
			DFMAELRPcFR	P46436	1	1	CID	C9(Carbamidomethyl)	19.58	0.00279128	1	1	13		2	721.34	1441.67	0.318636	44.2439	2325	2325	MS2	6/96	GST_ingeldigest_10031207_Sample2b.RAW
			VLAGFEEGDKEK	P46436	1	1	CID		13.78	0.0106122	1	1	13		2	661.335	1321.66	-0.185897	28.737	1324	1324	MS2	6/102	GST_ingeldigest_10031207_Sample2b.RAW
TPMEEAQVDSIFDQFK			1	0	CID		45.07	0.000620869	1	1	13		2	942.939	1884.87	1.33589	48.5932	2689	2689	MS2	9/162	GST_ingeldigest_10031208_Sample2c.RAW
TPMEEAQVDSIFDQFK	P46436	Ascaris suum	1	1	CID		76.48	2.2886e-09	1	1	13		2	942.938	1884.87	0.105388	48.2137	2932	2932	MS2	9/162	GST_ingeldigest_10031206_Sample2a.RAW
	Accession		Coverage	# Peptides	# AAs	MW [kDa]	calc. pI	Score	Description	Search ID	Processing Node No	Processing Node Name
	P46436		41.75	7	206	23.5704	7.48877	335.5	Glutathione S-transferase 1 OS=Ascaris suum GN=GST1 PE=1 SV=3 - [GST1_ASCSU]	-45	2	Mascot
			Sequence	Protein Accessions	# Proteins	# Protein Groups	Activation Type	Modifications	IonScore	Exp Value	Δ Score	Rank	Identity High	Homology Threshold	Charge	m/z [Da]	MH+ [Da]	ΔM [ppm]	RT [min]	First Scan	Last Scan	MS Order	Ions Matched	Spectrum File	Annotation
			TPMEEAQVDSIFDQFK	P46436	1	1	CID		76.48	2.2886e-09	1	1	13		2	942.938	1884.87	0.105388	48.2137	2932	2932	MS2	9/162	GST_ingeldigest_10031206_Sample2a.RAW
			TPFGQLPLLEVDGEVLAQSAAIYR	P46436	1	1	CID		48.6	1.40466e-06	1	1	13		2	1294.19	2587.38	1.88921	58.9476	3723	3723	MS2	13/258	GST_ingeldigest_10031206_Sample2a.RAW
			VLAGFEEGDKEK	P46436	1	1	CID		36.59	2.23136e-05	1	1	13		2	661.336	1321.66	0.183547	27.7078	1348	1348	MS2	7/102	GST_ingeldigest_10031206_Sample2a.RAW
			LTYFDIR	P46436	1	1	CID		34.65	3.48795e-05	1	1	13		2	464.251	927.495	1.89168	37.8959	2032	2032	MS2	4/54	GST_ingeldigest_10031206_Sample2a.RAW
			LIFHQAGVK	P46436	1	1	CID		26.43	0.00023151	1	1	13		2	506.801	1012.6	1.73549	29.5009	1453	1453	MS2	4/74	GST_ingeldigest_10031206_Sample2a.RAW
			EDWPALKPK	P46436	1	1	CID		23.04	0.000505324	1	1	13		2	542.295	1083.58	0.0372119	33.5732	1747	1747	MS2	11/70	GST_ingeldigest_10031206_Sample2a.RAW
			DKHLPLLEK	P46436	1	1	CID		17.89	0.00165413	1	1	13		2	546.825	1092.64	1.50879	30.439	1520	1520	MS2	5/92	GST_ingeldigest_10031206_Sample2a.RAW
VLAGFEEGDKEK			1	0	CID		15.14	0.610942	1	1	13		2	661.335	1321.66	-0.093536	27.7241	1269	1269	MS2	5/102	GST_ingeldigest_10031208_Sample2c.RAW
VLAGFEEGDKEK	P46436	Ascaris suum	1	1	CID		13.78	0.0106122	1	1	13		2	661.335	1321.66	-0.185897	28.737	1324	1324	MS2	6/102	GST_ingeldigest_10031207_Sample2b.RAW
	Accession	Ascaris suum	Coverage	# Peptides	# AAs	MW [kDa]	calc. pI	Score	Description	Search ID	Processing Node No	Processing Node Name
	P46436	Ascaris suum	38.83	6	206	23.5704	7.48877	147.77	Glutathione S-transferase 1 OS=Ascaris suum GN=GST1 PE=1 SV=3 - [GST1_ASCSU]	-46	2	Mascot
		Ascaris suum	Sequence	Protein Accessions	# Proteins	# Protein Groups	Activation Type	Modifications	IonScore	Exp Value	Δ Score	Rank	Identity High	Homology Threshold	Charge	m/z [Da]	MH+ [Da]	ΔM [ppm]	RT [min]	First Scan	Last Scan	MS Order	Ions Matched	Spectrum File	Annotation
		Ascaris suum	TPFGQLPLLEVDGEVLAQSAAIYR	P46436	1	1	CID		63.4	1.15825e-07	1	1	13		2	1294.19	2587.38	1.70049	59.3124	3503	3503	MS2	13/258	GST_ingeldigest_10031207_Sample2b.RAW
		Ascaris suum	TPmEEAQVDSIFDQFK	P46436	1	1	CID	M3(Oxidation)	20.9	0.0020597	1	1	13		3	634.293	1900.86	-0.0851891	46.2293	2502	2502	MS2	12/162	GST_ingeldigest_10031207_Sample2b.RAW
		Ascaris suum	REDWPALKPK	P46436	1	1	CID		20.54	0.00223771	1	1	13		2	620.346	1239.69	0.48794	33.2367	1575	1575	MS2	6/92	GST_ingeldigest_10031207_Sample2b.RAW
		Ascaris suum	LTYFDIR	P46436	1	1	CID		20.19	0.00242551	1	1	13		2	464.251	927.494	0.509743	38.1378	1842	1842	MS2	3/54	GST_ingeldigest_10031207_Sample2b.RAW
		Ascaris suum	DFMAELRPcFR	P46436	1	1	CID	C9(Carbamidomethyl)	19.58	0.00279128	1	1	13		2	721.34	1441.67	0.318636	44.2439	2325	2325	MS2	6/96	GST_ingeldigest_10031207_Sample2b.RAW
		Ascaris suum	VLAGFEEGDKEK	P46436	1	1	CID		13.78	0.0106122	1	1	13		2	661.335	1321.66	-0.185897	28.737	1324	1324	MS2	6/102	GST_ingeldigest_10031207_Sample2b.RAW
VLAGFEEGDKEK	P46436	Ascaris suum	1	1	CID		36.59	2.23136e-05	1	1	13		2	661.336	1321.66	0.183547	27.7078	1348	1348	MS2	7/102	GST_ingeldigest_10031206_Sample2a.RAW
	Accession		Coverage	# Peptides	# AAs	MW [kDa]	calc. pI	Score	Description	Search ID	Processing Node No	Processing Node Name
	P46436		41.75	7	206	23.5704	7.48877	335.5	Glutathione S-transferase 1 OS=Ascaris suum GN=GST1 PE=1 SV=3 - [GST1_ASCSU]	-45	2	Mascot
			Sequence	Protein Accessions	# Proteins	# Protein Groups	Activation Type	Modifications	IonScore	Exp Value	Δ Score	Rank	Identity High	Homology Threshold	Charge	m/z [Da]	MH+ [Da]	ΔM [ppm]	RT [min]	First Scan	Last Scan	MS Order	Ions Matched	Spectrum File	Annotation
			TPMEEAQVDSIFDQFK	P46436	1	1	CID		76.48	2.2886e-09	1	1	13		2	942.938	1884.87	0.105388	48.2137	2932	2932	MS2	9/162	GST_ingeldigest_10031206_Sample2a.RAW
			TPFGQLPLLEVDGEVLAQSAAIYR	P46436	1	1	CID		48.6	1.40466e-06	1	1	13		2	1294.19	2587.38	1.88921	58.9476	3723	3723	MS2	13/258	GST_ingeldigest_10031206_Sample2a.RAW
			VLAGFEEGDKEK	P46436	1	1	CID		36.59	2.23136e-05	1	1	13		2	661.336	1321.66	0.183547	27.7078	1348	1348	MS2	7/102	GST_ingeldigest_10031206_Sample2a.RAW
			LTYFDIR	P46436	1	1	CID		34.65	3.48795e-05	1	1	13		2	464.251	927.495	1.89168	37.8959	2032	2032	MS2	4/54	GST_ingeldigest_10031206_Sample2a.RAW
			LIFHQAGVK	P46436	1	1	CID		26.43	0.00023151	1	1	13		2	506.801	1012.6	1.73549	29.5009	1453	1453	MS2	4/74	GST_ingeldigest_10031206_Sample2a.RAW
			EDWPALKPK	P46436	1	1	CID		23.04	0.000505324	1	1	13		2	542.295	1083.58	0.0372119	33.5732	1747	1747	MS2	11/70	GST_ingeldigest_10031206_Sample2a.RAW
			DKHLPLLEK	P46436	1	1	CID		17.89	0.00165413	1	1	13		2	546.825	1092.64	1.50879	30.439	1520	1520	MS2	5/92	GST_ingeldigest_10031206_Sample2a.RAW

## Sheet: sample 3
Sequence	Protein Accessions	Organism	# Proteins	# Protein Groups	Activation Type	Modifications	IonScore	Exp Value	Δ Score	Rank	Identity High	Homology Threshold	Charge	m/z [Da]	MH+ [Da]	ΔM [ppm]	RT [min]	First Scan	Last Scan	MS Order	Ions Matched	Spectrum File	Annotation
DFmAELRPcFR	P46436	Ascaris suum	1	1	CID	M3(Oxidation) C9(Carbamidomethyl)	20.53	0.176604	1	1	13		3	486.561	1457.67	1.72171	39.5218	2367	2367	MS2	7/96	GST_ingeldigest_10031210_Sample3a.RAW
	Accession		Coverage	# Peptides	# AAs	MW [kDa]	calc. pI	Score	Description	Search ID	Processing Node No	Processing Node Name
	P46436		53.4	12	206	23.5704	7.48877	783.12	Glutathione S-transferase 1 OS=Ascaris suum GN=GST1 PE=1 SV=3 - [GST1_ASCSU]	-50	2	Mascot
			Sequence	Protein Accessions	# Proteins	# Protein Groups	Activation Type	Modifications	IonScore	Exp Value	Δ Score	Rank	Identity High	Homology Threshold	Charge	m/z [Da]	MH+ [Da]	ΔM [ppm]	RT [min]	First Scan	Last Scan	MS Order	Ions Matched	Spectrum File	Annotation
			TPFGQLPLLEVDGEVLAQSAAIYR	P46436	1	1	CID		110.96	1.59956e-10	1	1	13		2	1294.2	2587.38	2.45535	56.4149	3955	3955	MS2	13/258	GST_ingeldigest_10031210_Sample3a.RAW
			TPMEEAQVDSIFDQFK	P46436	1	1	CID		97.8	3.31131e-09	1	1	13		2	942.94	1884.87	1.78923	48.0824	3275	3275	MS2	13/162	GST_ingeldigest_10031210_Sample3a.RAW
			VLAGFEEGDKEK	P46436	1	1	CID		50.88	0.00016293	1	1	13		2	661.335	1321.66	-0.00117489	28.7324	1501	1501	MS2	9/102	GST_ingeldigest_10031210_Sample3a.RAW
			DKHLPLLEK	P46436	1	1	CID		37.03	0.00395367	1	1	13		2	546.825	1092.64	0.838465	30.955	1693	1693	MS2	6/92	GST_ingeldigest_10031210_Sample3a.RAW
			LTYFDIR	P46436	1	1	CID		34.6	0.00691831	1	1	13		2	464.251	927.495	1.23361	38.12	2242	2242	MS2	4/54	GST_ingeldigest_10031210_Sample3a.RAW
			LIFHQAGVKFEDNR	P46436	1	1	CID		26.51	0.0445656	1	1	13		2	837.442	1673.88	0.881567	37.1274	2179	2179	MS2	8/124	GST_ingeldigest_10031210_Sample3a.RAW
			EDWPALKPK	P46436	1	1	CID		21.62	0.137404	1	1	13		2	542.296	1083.58	0.375175	33.8075	1907	1907	MS2	5/70	GST_ingeldigest_10031210_Sample3a.RAW
			DFmAELRPcFR	P46436	1	1	CID	M3(Oxidation) C9(Carbamidomethyl)	20.53	0.176604	1	1	13		3	486.561	1457.67	1.72171	39.5218	2367	2367	MS2	7/96	GST_ingeldigest_10031210_Sample3a.RAW
			REDWPALKPK	P46436	1	1	CID		19.97	0.200909	1	1	13		2	620.346	1239.69	0.881815	33.1414	1852	1852	MS2	6/92	GST_ingeldigest_10031210_Sample3a.RAW
			HLPLLEK	P46436	1	1	CID		18.68	0.270396	1	1	13		2	425.264	849.521	2.05103	31.3333	1717	1717	MS2	5/48	GST_ingeldigest_10031210_Sample3a.RAW
			LIFHQAGVK	P46436	1	1	CID		17.93	0.321366	1	1	13		2	506.801	1012.6	1.13274	29.7922	1570	1570	MS2	6/74	GST_ingeldigest_10031210_Sample3a.RAW
			WIAERPK	P46436	1	1	CID		13.64	0.862979	1	1	13		2	450.259	899.51	0.612822	26.0059	1340	1340	MS2	5/52	GST_ingeldigest_10031210_Sample3a.RAW
DFMAELRPcFR			1	0	CID	C9(Carbamidomethyl)	23.25	0.0944061	1	1	13		2	721.34	1441.67	0.826672	44.562	2796	2796	MS2	8/96	GST_ingeldigest_10031212_Sample3c.RAW
DFMAELRPcFR			1	0	CID	C9(Carbamidomethyl)	42.19	0.00120504	1	1	13		2	721.34	1441.67	1.08069	43.2185	2634	2634	MS2	7/96	GST_ingeldigest_10031211_Sample3b.RAW
DKHLPLLEK			1	0	CID		18	0.316228	1	1	13		2	546.824	1092.64	0.168144	29.5377	1621	1621	MS2	3/92	GST_ingeldigest_10031212_Sample3c.RAW
DKHLPLLEK			1	0	CID		18.55	0.278612	1	1	13		2	546.824	1092.64	-0.278738	28.0125	1526	1526	MS2	6/92	GST_ingeldigest_10031211_Sample3b.RAW
DKHLPLLEK	P46436	Ascaris suum	1	1	CID		37.03	0.00395367	1	1	13		2	546.825	1092.64	0.838465	30.955	1693	1693	MS2	6/92	GST_ingeldigest_10031210_Sample3a.RAW
	Accession		Coverage	# Peptides	# AAs	MW [kDa]	calc. pI	Score	Description	Search ID	Processing Node No	Processing Node Name
	P46436		53.4	12	206	23.5704	7.48877	783.12	Glutathione S-transferase 1 OS=Ascaris suum GN=GST1 PE=1 SV=3 - [GST1_ASCSU]	-50	2	Mascot
			Sequence	Protein Accessions	# Proteins	# Protein Groups	Activation Type	Modifications	IonScore	Exp Value	Δ Score	Rank	Identity High	Homology Threshold	Charge	m/z [Da]	MH+ [Da]	ΔM [ppm]	RT [min]	First Scan	Last Scan	MS Order	Ions Matched	Spectrum File	Annotation
			TPFGQLPLLEVDGEVLAQSAAIYR	P46436	1	1	CID		110.96	1.59956e-10	1	1	13		2	1294.2	2587.38	2.45535	56.4149	3955	3955	MS2	13/258	GST_ingeldigest_10031210_Sample3a.RAW
			TPMEEAQVDSIFDQFK	P46436	1	1	CID		97.8	3.31131e-09	1	1	13		2	942.94	1884.87	1.78923	48.0824	3275	3275	MS2	13/162	GST_ingeldigest_10031210_Sample3a.RAW
			VLAGFEEGDKEK	P46436	1	1	CID		50.88	0.00016293	1	1	13		2	661.335	1321.66	-0.00117489	28.7324	1501	1501	MS2	9/102	GST_ingeldigest_10031210_Sample3a.RAW
			DKHLPLLEK	P46436	1	1	CID		37.03	0.00395367	1	1	13		2	546.825	1092.64	0.838465	30.955	1693	1693	MS2	6/92	GST_ingeldigest_10031210_Sample3a.RAW
			LTYFDIR	P46436	1	1	CID		34.6	0.00691831	1	1	13		2	464.251	927.495	1.23361	38.12	2242	2242	MS2	4/54	GST_ingeldigest_10031210_Sample3a.RAW
			LIFHQAGVKFEDNR	P46436	1	1	CID		26.51	0.0445656	1	1	13		2	837.442	1673.88	0.881567	37.1274	2179	2179	MS2	8/124	GST_ingeldigest_10031210_Sample3a.RAW
			EDWPALKPK	P46436	1	1	CID		21.62	0.137404	1	1	13		2	542.296	1083.58	0.375175	33.8075	1907	1907	MS2	5/70	GST_ingeldigest_10031210_Sample3a.RAW
			DFmAELRPcFR	P46436	1	1	CID	M3(Oxidation) C9(Carbamidomethyl)	20.53	0.176604	1	1	13		3	486.561	1457.67	1.72171	39.5218	2367	2367	MS2	7/96	GST_ingeldigest_10031210_Sample3a.RAW
			REDWPALKPK	P46436	1	1	CID		19.97	0.200909	1	1	13		2	620.346	1239.69	0.881815	33.1414	1852	1852	MS2	6/92	GST_ingeldigest_10031210_Sample3a.RAW
			HLPLLEK	P46436	1	1	CID		18.68	0.270396	1	1	13		2	425.264	849.521	2.05103	31.3333	1717	1717	MS2	5/48	GST_ingeldigest_10031210_Sample3a.RAW
			LIFHQAGVK	P46436	1	1	CID		17.93	0.321366	1	1	13		2	506.801	1012.6	1.13274	29.7922	1570	1570	MS2	6/74	GST_ingeldigest_10031210_Sample3a.RAW
			WIAERPK	P46436	1	1	CID		13.64	0.862979	1	1	13		2	450.259	899.51	0.612822	26.0059	1340	1340	MS2	5/52	GST_ingeldigest_10031210_Sample3a.RAW
EDWPALKPK			1	0	CID		29.3	0.0234423	1	1	13		2	542.295	1083.58	0.26252	32.2497	1796	1796	MS2	4/70	GST_ingeldigest_10031212_Sample3c.RAW
EDWPALKPK			1	0	CID		27.83	0.0328852	1	1	13		2	542.296	1083.58	1.16375	32.2183	1783	1783	MS2	5/70	GST_ingeldigest_10031211_Sample3b.RAW
EDWPALKPK	P46436	Ascaris suum	1	1	CID		21.62	0.137404	1	1	13		2	542.296	1083.58	0.375175	33.8075	1907	1907	MS2	5/70	GST_ingeldigest_10031210_Sample3a.RAW
	Accession		Coverage	# Peptides	# AAs	MW [kDa]	calc. pI	Score	Description	Search ID	Processing Node No	Processing Node Name
	P46436		53.4	12	206	23.5704	7.48877	783.12	Glutathione S-transferase 1 OS=Ascaris suum GN=GST1 PE=1 SV=3 - [GST1_ASCSU]	-50	2	Mascot
			Sequence	Protein Accessions	# Proteins	# Protein Groups	Activation Type	Modifications	IonScore	Exp Value	Δ Score	Rank	Identity High	Homology Threshold	Charge	m/z [Da]	MH+ [Da]	ΔM [ppm]	RT [min]	First Scan	Last Scan	MS Order	Ions Matched	Spectrum File	Annotation
			TPFGQLPLLEVDGEVLAQSAAIYR	P46436	1	1	CID		110.96	1.59956e-10	1	1	13		2	1294.2	2587.38	2.45535	56.4149	3955	3955	MS2	13/258	GST_ingeldigest_10031210_Sample3a.RAW
			TPMEEAQVDSIFDQFK	P46436	1	1	CID		97.8	3.31131e-09	1	1	13		2	942.94	1884.87	1.78923	48.0824	3275	3275	MS2	13/162	GST_ingeldigest_10031210_Sample3a.RAW
			VLAGFEEGDKEK	P46436	1	1	CID		50.88	0.00016293	1	1	13		2	661.335	1321.66	-0.00117489	28.7324	1501	1501	MS2	9/102	GST_ingeldigest_10031210_Sample3a.RAW
			DKHLPLLEK	P46436	1	1	CID		37.03	0.00395367	1	1	13		2	546.825	1092.64	0.838465	30.955	1693	1693	MS2	6/92	GST_ingeldigest_10031210_Sample3a.RAW
			LTYFDIR	P46436	1	1	CID		34.6	0.00691831	1	1	13		2	464.251	927.495	1.23361	38.12	2242	2242	MS2	4/54	GST_ingeldigest_10031210_Sample3a.RAW
			LIFHQAGVKFEDNR	P46436	1	1	CID		26.51	0.0445656	1	1	13		2	837.442	1673.88	0.881567	37.1274	2179	2179	MS2	8/124	GST_ingeldigest_10031210_Sample3a.RAW
			EDWPALKPK	P46436	1	1	CID		21.62	0.137404	1	1	13		2	542.296	1083.58	0.375175	33.8075	1907	1907	MS2	5/70	GST_ingeldigest_10031210_Sample3a.RAW
			DFmAELRPcFR	P46436	1	1	CID	M3(Oxidation) C9(Carbamidomethyl)	20.53	0.176604	1	1	13		3	486.561	1457.67	1.72171	39.5218	2367	2367	MS2	7/96	GST_ingeldigest_10031210_Sample3a.RAW
			REDWPALKPK	P46436	1	1	CID		19.97	0.200909	1	1	13		2	620.346	1239.69	0.881815	33.1414	1852	1852	MS2	6/92	GST_ingeldigest_10031210_Sample3a.RAW
			HLPLLEK	P46436	1	1	CID		18.68	0.270396	1	1	13		2	425.264	849.521	2.05103	31.3333	1717	1717	MS2	5/48	GST_ingeldigest_10031210_Sample3a.RAW
			LIFHQAGVK	P46436	1	1	CID		17.93	0.321366	1	1	13		2	506.801	1012.6	1.13274	29.7922	1570	1570	MS2	6/74	GST_ingeldigest_10031210_Sample3a.RAW
			WIAERPK	P46436	1	1	CID		13.64	0.862979	1	1	13		2	450.259	899.51	0.612822	26.0059	1340	1340	MS2	5/52	GST_ingeldigest_10031210_Sample3a.RAW
HLPLLEK	P46436	Ascaris suum	1	1	CID		18.68	0.270396	1	1	13		2	425.264	849.521	2.05103	31.3333	1717	1717	MS2	5/48	GST_ingeldigest_10031210_Sample3a.RAW
	Accession		Coverage	# Peptides	# AAs	MW [kDa]	calc. pI	Score	Description	Search ID	Processing Node No	Processing Node Name
	P46436		53.4	12	206	23.5704	7.48877	783.12	Glutathione S-transferase 1 OS=Ascaris suum GN=GST1 PE=1 SV=3 - [GST1_ASCSU]	-50	2	Mascot
			Sequence	Protein Accessions	# Proteins	# Protein Groups	Activation Type	Modifications	IonScore	Exp Value	Δ Score	Rank	Identity High	Homology Threshold	Charge	m/z [Da]	MH+ [Da]	ΔM [ppm]	RT [min]	First Scan	Last Scan	MS Order	Ions Matched	Spectrum File	Annotation
			TPFGQLPLLEVDGEVLAQSAAIYR	P46436	1	1	CID		110.96	1.59956e-10	1	1	13		2	1294.2	2587.38	2.45535	56.4149	3955	3955	MS2	13/258	GST_ingeldigest_10031210_Sample3a.RAW
			TPMEEAQVDSIFDQFK	P46436	1	1	CID		97.8	3.31131e-09	1	1	13		2	942.94	1884.87	1.78923	48.0824	3275	3275	MS2	13/162	GST_ingeldigest_10031210_Sample3a.RAW
			VLAGFEEGDKEK	P46436	1	1	CID		50.88	0.00016293	1	1	13		2	661.335	1321.66	-0.00117489	28.7324	1501	1501	MS2	9/102	GST_ingeldigest_10031210_Sample3a.RAW
			DKHLPLLEK	P46436	1	1	CID		37.03	0.00395367	1	1	13		2	546.825	1092.64	0.838465	30.955	1693	1693	MS2	6/92	GST_ingeldigest_10031210_Sample3a.RAW
			LTYFDIR	P46436	1	1	CID		34.6	0.00691831	1	1	13		2	464.251	927.495	1.23361	38.12	2242	2242	MS2	4/54	GST_ingeldigest_10031210_Sample3a.RAW
			LIFHQAGVKFEDNR	P46436	1	1	CID		26.51	0.0445656	1	1	13		2	837.442	1673.88	0.881567	37.1274	2179	2179	MS2	8/124	GST_ingeldigest_10031210_Sample3a.RAW
			EDWPALKPK	P46436	1	1	CID		21.62	0.137404	1	1	13		2	542.296	1083.58	0.375175	33.8075	1907	1907	MS2	5/70	GST_ingeldigest_10031210_Sample3a.RAW
			DFmAELRPcFR	P46436	1	1	CID	M3(Oxidation) C9(Carbamidomethyl)	20.53	0.176604	1	1	13		3	486.561	1457.67	1.72171	39.5218	2367	2367	MS2	7/96	GST_ingeldigest_10031210_Sample3a.RAW
			REDWPALKPK	P46436	1	1	CID		19.97	0.200909	1	1	13		2	620.346	1239.69	0.881815	33.1414	1852	1852	MS2	6/92	GST_ingeldigest_10031210_Sample3a.RAW
			HLPLLEK	P46436	1	1	CID		18.68	0.270396	1	1	13		2	425.264	849.521	2.05103	31.3333	1717	1717	MS2	5/48	GST_ingeldigest_10031210_Sample3a.RAW
			LIFHQAGVK	P46436	1	1	CID		17.93	0.321366	1	1	13		2	506.801	1012.6	1.13274	29.7922	1570	1570	MS2	6/74	GST_ingeldigest_10031210_Sample3a.RAW
			WIAERPK	P46436	1	1	CID		13.64	0.862979	1	1	13		2	450.259	899.51	0.612822	26.0059	1340	1340	MS2	5/52	GST_ingeldigest_10031210_Sample3a.RAW
LIFHQAGVK			1	0	CID		35.95	0.00506991	1	1	13		2	506.801	1012.59	0.771079	29.6524	1629	1629	MS2	6/74	GST_ingeldigest_10031212_Sample3c.RAW
LIFHQAGVK			1	0	CID		20.08	0.195884	1	1	13		2	506.801	1012.59	0.590252	26.377	1430	1430	MS2	5/74	GST_ingeldigest_10031211_Sample3b.RAW
LIFHQAGVK	P46436	Ascaris suum	1	1	CID		17.93	0.321366	1	1	13		2	506.801	1012.6	1.13274	29.7922	1570	1570	MS2	6/74	GST_ingeldigest_10031210_Sample3a.RAW
	Accession		Coverage	# Peptides	# AAs	MW [kDa]	calc. pI	Score	Description	Search ID	Processing Node No	Processing Node Name
	P46436		53.4	12	206	23.5704	7.48877	783.12	Glutathione S-transferase 1 OS=Ascaris suum GN=GST1 PE=1 SV=3 - [GST1_ASCSU]	-50	2	Mascot
			Sequence	Protein Accessions	# Proteins	# Protein Groups	Activation Type	Modifications	IonScore	Exp Value	Δ Score	Rank	Identity High	Homology Threshold	Charge	m/z [Da]	MH+ [Da]	ΔM [ppm]	RT [min]	First Scan	Last Scan	MS Order	Ions Matched	Spectrum File	Annotation
			TPFGQLPLLEVDGEVLAQSAAIYR	P46436	1	1	CID		110.96	1.59956e-10	1	1	13		2	1294.2	2587.38	2.45535	56.4149	3955	3955	MS2	13/258	GST_ingeldigest_10031210_Sample3a.RAW
			TPMEEAQVDSIFDQFK	P46436	1	1	CID		97.8	3.31131e-09	1	1	13		2	942.94	1884.87	1.78923	48.0824	3275	3275	MS2	13/162	GST_ingeldigest_10031210_Sample3a.RAW
			VLAGFEEGDKEK	P46436	1	1	CID		50.88	0.00016293	1	1	13		2	661.335	1321.66	-0.00117489	28.7324	1501	1501	MS2	9/102	GST_ingeldigest_10031210_Sample3a.RAW
			DKHLPLLEK	P46436	1	1	CID		37.03	0.00395367	1	1	13		2	546.825	1092.64	0.838465	30.955	1693	1693	MS2	6/92	GST_ingeldigest_10031210_Sample3a.RAW
			LTYFDIR	P46436	1	1	CID		34.6	0.00691831	1	1	13		2	464.251	927.495	1.23361	38.12	2242	2242	MS2	4/54	GST_ingeldigest_10031210_Sample3a.RAW
			LIFHQAGVKFEDNR	P46436	1	1	CID		26.51	0.0445656	1	1	13		2	837.442	1673.88	0.881567	37.1274	2179	2179	MS2	8/124	GST_ingeldigest_10031210_Sample3a.RAW
			EDWPALKPK	P46436	1	1	CID		21.62	0.137404	1	1	13		2	542.296	1083.58	0.375175	33.8075	1907	1907	MS2	5/70	GST_ingeldigest_10031210_Sample3a.RAW
			DFmAELRPcFR	P46436	1	1	CID	M3(Oxidation) C9(Carbamidomethyl)	20.53	0.176604	1	1	13		3	486.561	1457.67	1.72171	39.5218	2367	2367	MS2	7/96	GST_ingeldigest_10031210_Sample3a.RAW
			REDWPALKPK	P46436	1	1	CID		19.97	0.200909	1	1	13		2	620.346	1239.69	0.881815	33.1414	1852	1852	MS2	6/92	GST_ingeldigest_10031210_Sample3a.RAW
			HLPLLEK	P46436	1	1	CID		18.68	0.270396	1	1	13		2	425.264	849.521	2.05103	31.3333	1717	1717	MS2	5/48	GST_ingeldigest_10031210_Sample3a.RAW
			LIFHQAGVK	P46436	1	1	CID		17.93	0.321366	1	1	13		2	506.801	1012.6	1.13274	29.7922	1570	1570	MS2	6/74	GST_ingeldigest_10031210_Sample3a.RAW
			WIAERPK	P46436	1	1	CID		13.64	0.862979	1	1	13		2	450.259	899.51	0.612822	26.0059	1340	1340	MS2	5/52	GST_ingeldigest_10031210_Sample3a.RAW
LIFHQAGVKFEDNR			1	0	CID		23.17	0.0961612	1	1	13		2	837.443	1673.88	1.31913	37.0213	2103	2103	MS2	8/124	GST_ingeldigest_10031212_Sample3c.RAW
LIFHQAGVKFEDNR			1	0	CID		25	0.0630957	1	1	13		2	837.444	1673.88	2.55888	35.7377	1994	1994	MS2	7/124	GST_ingeldigest_10031211_Sample3b.RAW
LIFHQAGVKFEDNR	P46436	Ascaris suum	1	1	CID		26.51	0.0445656	1	1	13		2	837.442	1673.88	0.881567	37.1274	2179	2179	MS2	8/124	GST_ingeldigest_10031210_Sample3a.RAW
	Accession		Coverage	# Peptides	# AAs	MW [kDa]	calc. pI	Score	Description	Search ID	Processing Node No	Processing Node Name
	P46436		53.4	12	206	23.5704	7.48877	783.12	Glutathione S-transferase 1 OS=Ascaris suum GN=GST1 PE=1 SV=3 - [GST1_ASCSU]	-50	2	Mascot
			Sequence	Protein Accessions	# Proteins	# Protein Groups	Activation Type	Modifications	IonScore	Exp Value	Δ Score	Rank	Identity High	Homology Threshold	Charge	m/z [Da]	MH+ [Da]	ΔM [ppm]	RT [min]	First Scan	Last Scan	MS Order	Ions Matched	Spectrum File	Annotation
			TPFGQLPLLEVDGEVLAQSAAIYR	P46436	1	1	CID		110.96	1.59956e-10	1	1	13		2	1294.2	2587.38	2.45535	56.4149	3955	3955	MS2	13/258	GST_ingeldigest_10031210_Sample3a.RAW
			TPMEEAQVDSIFDQFK	P46436	1	1	CID		97.8	3.31131e-09	1	1	13		2	942.94	1884.87	1.78923	48.0824	3275	3275	MS2	13/162	GST_ingeldigest_10031210_Sample3a.RAW
			VLAGFEEGDKEK	P46436	1	1	CID		50.88	0.00016293	1	1	13		2	661.335	1321.66	-0.00117489	28.7324	1501	1501	MS2	9/102	GST_ingeldigest_10031210_Sample3a.RAW
			DKHLPLLEK	P46436	1	1	CID		37.03	0.00395367	1	1	13		2	546.825	1092.64	0.838465	30.955	1693	1693	MS2	6/92	GST_ingeldigest_10031210_Sample3a.RAW
			LTYFDIR	P46436	1	1	CID		34.6	0.00691831	1	1	13		2	464.251	927.495	1.23361	38.12	2242	2242	MS2	4/54	GST_ingeldigest_10031210_Sample3a.RAW
			LIFHQAGVKFEDNR	P46436	1	1	CID		26.51	0.0445656	1	1	13		2	837.442	1673.88	0.881567	37.1274	2179	2179	MS2	8/124	GST_ingeldigest_10031210_Sample3a.RAW
			EDWPALKPK	P46436	1	1	CID		21.62	0.137404	1	1	13		2	542.296	1083.58	0.375175	33.8075	1907	1907	MS2	5/70	GST_ingeldigest_10031210_Sample3a.RAW
			DFmAELRPcFR	P46436	1	1	CID	M3(Oxidation) C9(Carbamidomethyl)	20.53	0.176604	1	1	13		3	486.561	1457.67	1.72171	39.5218	2367	2367	MS2	7/96	GST_ingeldigest_10031210_Sample3a.RAW
			REDWPALKPK	P46436	1	1	CID		19.97	0.200909	1	1	13		2	620.346	1239.69	0.881815	33.1414	1852	1852	MS2	6/92	GST_ingeldigest_10031210_Sample3a.RAW
			HLPLLEK	P46436	1	1	CID		18.68	0.270396	1	1	13		2	425.264	849.521	2.05103	31.3333	1717	1717	MS2	5/48	GST_ingeldigest_10031210_Sample3a.RAW
			LIFHQAGVK	P46436	1	1	CID		17.93	0.321366	1	1	13		2	506.801	1012.6	1.13274	29.7922	1570	1570	MS2	6/74	GST_ingeldigest_10031210_Sample3a.RAW
			WIAERPK	P46436	1	1	CID		13.64	0.862979	1	1	13		2	450.259	899.51	0.612822	26.0059	1340	1340	MS2	5/52	GST_ingeldigest_10031210_Sample3a.RAW
LTYFDIR			1	0	CID		34.03	0.0078886	1	1	13		2	464.25	927.494	0.246516	37.9325	2159	2159	MS2	5/54	GST_ingeldigest_10031212_Sample3c.RAW
LTYFDIR			1	0	CID		36.01	0.00500035	1	1	13		2	464.251	927.494	1.102	36.5998	2050	2050	MS2	4/54	GST_ingeldigest_10031211_Sample3b.RAW
LTYFDIR	P46436	Ascaris suum	1	1	CID		34.6	0.00691831	1	1	13		2	464.251	927.495	1.23361	38.12	2242	2242	MS2	4/54	GST_ingeldigest_10031210_Sample3a.RAW
	Accession		Coverage	# Peptides	# AAs	MW [kDa]	calc. pI	Score	Description	Search ID	Processing Node No	Processing Node Name
	P46436		53.4	12	206	23.5704	7.48877	783.12	Glutathione S-transferase 1 OS=Ascaris suum GN=GST1 PE=1 SV=3 - [GST1_ASCSU]	-50	2	Mascot
			Sequence	Protein Accessions	# Proteins	# Protein Groups	Activation Type	Modifications	IonScore	Exp Value	Δ Score	Rank	Identity High	Homology Threshold	Charge	m/z [Da]	MH+ [Da]	ΔM [ppm]	RT [min]	First Scan	Last Scan	MS Order	Ions Matched	Spectrum File	Annotation
			TPFGQLPLLEVDGEVLAQSAAIYR	P46436	1	1	CID		110.96	1.59956e-10	1	1	13		2	1294.2	2587.38	2.45535	56.4149	3955	3955	MS2	13/258	GST_ingeldigest_10031210_Sample3a.RAW
			TPMEEAQVDSIFDQFK	P46436	1	1	CID		97.8	3.31131e-09	1	1	13		2	942.94	1884.87	1.78923	48.0824	3275	3275	MS2	13/162	GST_ingeldigest_10031210_Sample3a.RAW
			VLAGFEEGDKEK	P46436	1	1	CID		50.88	0.00016293	1	1	13		2	661.335	1321.66	-0.00117489	28.7324	1501	1501	MS2	9/102	GST_ingeldigest_10031210_Sample3a.RAW
			DKHLPLLEK	P46436	1	1	CID		37.03	0.00395367	1	1	13		2	546.825	1092.64	0.838465	30.955	1693	1693	MS2	6/92	GST_ingeldigest_10031210_Sample3a.RAW
			LTYFDIR	P46436	1	1	CID		34.6	0.00691831	1	1	13		2	464.251	927.495	1.23361	38.12	2242	2242	MS2	4/54	GST_ingeldigest_10031210_Sample3a.RAW
			LIFHQAGVKFEDNR	P46436	1	1	CID		26.51	0.0445656	1	1	13		2	837.442	1673.88	0.881567	37.1274	2179	2179	MS2	8/124	GST_ingeldigest_10031210_Sample3a.RAW
			EDWPALKPK	P46436	1	1	CID		21.62	0.137404	1	1	13		2	542.296	1083.58	0.375175	33.8075	1907	1907	MS2	5/70	GST_ingeldigest_10031210_Sample3a.RAW
			DFmAELRPcFR	P46436	1	1	CID	M3(Oxidation) C9(Carbamidomethyl)	20.53	0.176604	1	1	13		3	486.561	1457.67	1.72171	39.5218	2367	2367	MS2	7/96	GST_ingeldigest_10031210_Sample3a.RAW
			REDWPALKPK	P46436	1	1	CID		19.97	0.200909	1	1	13		2	620.346	1239.69	0.881815	33.1414	1852	1852	MS2	6/92	GST_ingeldigest_10031210_Sample3a.RAW
			HLPLLEK	P46436	1	1	CID		18.68	0.270396	1	1	13		2	425.264	849.521	2.05103	31.3333	1717	1717	MS2	5/48	GST_ingeldigest_10031210_Sample3a.RAW
			LIFHQAGVK	P46436	1	1	CID		17.93	0.321366	1	1	13		2	506.801	1012.6	1.13274	29.7922	1570	1570	MS2	6/74	GST_ingeldigest_10031210_Sample3a.RAW
			WIAERPK	P46436	1	1	CID		13.64	0.862979	1	1	13		2	450.259	899.51	0.612822	26.0059	1340	1340	MS2	5/52	GST_ingeldigest_10031210_Sample3a.RAW
REDWPALKPK			1	0	CID		28.18	0.0303389	1	1	13		2	620.346	1239.68	-0.496748	32.6247	1823	1823	MS2	4/92	GST_ingeldigest_10031212_Sample3c.RAW
REDWPALKPK			1	0	CID		28.21	0.0301301	1	1	13		2	620.346	1239.69	0.586409	31.3378	1733	1733	MS2	12/92	GST_ingeldigest_10031211_Sample3b.RAW
REDWPALKPK	P46436	Ascaris suum	1	1	CID		19.97	0.200909	1	1	13		2	620.346	1239.69	0.881815	33.1414	1852	1852	MS2	6/92	GST_ingeldigest_10031210_Sample3a.RAW
	Accession		Coverage	# Peptides	# AAs	MW [kDa]	calc. pI	Score	Description	Search ID	Processing Node No	Processing Node Name
	P46436		53.4	12	206	23.5704	7.48877	783.12	Glutathione S-transferase 1 OS=Ascaris suum GN=GST1 PE=1 SV=3 - [GST1_ASCSU]	-50	2	Mascot
			Sequence	Protein Accessions	# Proteins	# Protein Groups	Activation Type	Modifications	IonScore	Exp Value	Δ Score	Rank	Identity High	Homology Threshold	Charge	m/z [Da]	MH+ [Da]	ΔM [ppm]	RT [min]	First Scan	Last Scan	MS Order	Ions Matched	Spectrum File	Annotation
			TPFGQLPLLEVDGEVLAQSAAIYR	P46436	1	1	CID		110.96	1.59956e-10	1	1	13		2	1294.2	2587.38	2.45535	56.4149	3955	3955	MS2	13/258	GST_ingeldigest_10031210_Sample3a.RAW
			TPMEEAQVDSIFDQFK	P46436	1	1	CID		97.8	3.31131e-09	1	1	13		2	942.94	1884.87	1.78923	48.0824	3275	3275	MS2	13/162	GST_ingeldigest_10031210_Sample3a.RAW
			VLAGFEEGDKEK	P46436	1	1	CID		50.88	0.00016293	1	1	13		2	661.335	1321.66	-0.00117489	28.7324	1501	1501	MS2	9/102	GST_ingeldigest_10031210_Sample3a.RAW
			DKHLPLLEK	P46436	1	1	CID		37.03	0.00395367	1	1	13		2	546.825	1092.64	0.838465	30.955	1693	1693	MS2	6/92	GST_ingeldigest_10031210_Sample3a.RAW
			LTYFDIR	P46436	1	1	CID		34.6	0.00691831	1	1	13		2	464.251	927.495	1.23361	38.12	2242	2242	MS2	4/54	GST_ingeldigest_10031210_Sample3a.RAW
			LIFHQAGVKFEDNR	P46436	1	1	CID		26.51	0.0445656	1	1	13		2	837.442	1673.88	0.881567	37.1274	2179	2179	MS2	8/124	GST_ingeldigest_10031210_Sample3a.RAW
			EDWPALKPK	P46436	1	1	CID		21.62	0.137404	1	1	13		2	542.296	1083.58	0.375175	33.8075	1907	1907	MS2	5/70	GST_ingeldigest_10031210_Sample3a.RAW
			DFmAELRPcFR	P46436	1	1	CID	M3(Oxidation) C9(Carbamidomethyl)	20.53	0.176604	1	1	13		3	486.561	1457.67	1.72171	39.5218	2367	2367	MS2	7/96	GST_ingeldigest_10031210_Sample3a.RAW
			REDWPALKPK	P46436	1	1	CID		19.97	0.200909	1	1	13		2	620.346	1239.69	0.881815	33.1414	1852	1852	MS2	6/92	GST_ingeldigest_10031210_Sample3a.RAW
			HLPLLEK	P46436	1	1	CID		18.68	0.270396	1	1	13		2	425.264	849.521	2.05103	31.3333	1717	1717	MS2	5/48	GST_ingeldigest_10031210_Sample3a.RAW
			LIFHQAGVK	P46436	1	1	CID		17.93	0.321366	1	1	13		2	506.801	1012.6	1.13274	29.7922	1570	1570	MS2	6/74	GST_ingeldigest_10031210_Sample3a.RAW
			WIAERPK	P46436	1	1	CID		13.64	0.862979	1	1	13		2	450.259	899.51	0.612822	26.0059	1340	1340	MS2	5/52	GST_ingeldigest_10031210_Sample3a.RAW
TPFGQLPLLEVDGEVLAQSAAIYR			1	0	CID		91.01	1.58125e-08	1	1	13		2	1294.2	2587.39	3.39893	60.3051	4235	4235	MS2	11/258	GST_ingeldigest_10031212_Sample3c.RAW
TPFGQLPLLEVDGEVLAQSAAIYR			1	0	CID		69.09	2.46037e-06	1	1	13		2	1294.19	2587.38	1.41742	56.2816	3817	3817	MS2	9/258	GST_ingeldigest_10031211_Sample3b.RAW
TPFGQLPLLEVDGEVLAQSAAIYR	P46436	Ascaris suum	1	1	CID		110.96	1.59956e-10	1	1	13		2	1294.2	2587.38	2.45535	56.4149	3955	3955	MS2	13/258	GST_ingeldigest_10031210_Sample3a.RAW
	Accession		Coverage	# Peptides	# AAs	MW [kDa]	calc. pI	Score	Description	Search ID	Processing Node No	Processing Node Name
	P46436		53.4	12	206	23.5704	7.48877	783.12	Glutathione S-transferase 1 OS=Ascaris suum GN=GST1 PE=1 SV=3 - [GST1_ASCSU]	-50	2	Mascot
			Sequence	Protein Accessions	# Proteins	# Protein Groups	Activation Type	Modifications	IonScore	Exp Value	Δ Score	Rank	Identity High	Homology Threshold	Charge	m/z [Da]	MH+ [Da]	ΔM [ppm]	RT [min]	First Scan	Last Scan	MS Order	Ions Matched	Spectrum File	Annotation
			TPFGQLPLLEVDGEVLAQSAAIYR	P46436	1	1	CID		110.96	1.59956e-10	1	1	13		2	1294.2	2587.38	2.45535	56.4149	3955	3955	MS2	13/258	GST_ingeldigest_10031210_Sample3a.RAW
			TPMEEAQVDSIFDQFK	P46436	1	1	CID		97.8	3.31131e-09	1	1	13		2	942.94	1884.87	1.78923	48.0824	3275	3275	MS2	13/162	GST_ingeldigest_10031210_Sample3a.RAW
			VLAGFEEGDKEK	P46436	1	1	CID		50.88	0.00016293	1	1	13		2	661.335	1321.66	-0.00117489	28.7324	1501	1501	MS2	9/102	GST_ingeldigest_10031210_Sample3a.RAW
			DKHLPLLEK	P46436	1	1	CID		37.03	0.00395367	1	1	13		2	546.825	1092.64	0.838465	30.955	1693	1693	MS2	6/92	GST_ingeldigest_10031210_Sample3a.RAW
			LTYFDIR	P46436	1	1	CID		34.6	0.00691831	1	1	13		2	464.251	927.495	1.23361	38.12	2242	2242	MS2	4/54	GST_ingeldigest_10031210_Sample3a.RAW
			LIFHQAGVKFEDNR	P46436	1	1	CID		26.51	0.0445656	1	1	13		2	837.442	1673.88	0.881567	37.1274	2179	2179	MS2	8/124	GST_ingeldigest_10031210_Sample3a.RAW
			EDWPALKPK	P46436	1	1	CID		21.62	0.137404	1	1	13		2	542.296	1083.58	0.375175	33.8075	1907	1907	MS2	5/70	GST_ingeldigest_10031210_Sample3a.RAW
			DFmAELRPcFR	P46436	1	1	CID	M3(Oxidation) C9(Carbamidomethyl)	20.53	0.176604	1	1	13		3	486.561	1457.67	1.72171	39.5218	2367	2367	MS2	7/96	GST_ingeldigest_10031210_Sample3a.RAW
			REDWPALKPK	P46436	1	1	CID		19.97	0.200909	1	1	13		2	620.346	1239.69	0.881815	33.1414	1852	1852	MS2	6/92	GST_ingeldigest_10031210_Sample3a.RAW
			HLPLLEK	P46436	1	1	CID		18.68	0.270396	1	1	13		2	425.264	849.521	2.05103	31.3333	1717	1717	MS2	5/48	GST_ingeldigest_10031210_Sample3a.RAW
			LIFHQAGVK	P46436	1	1	CID		17.93	0.321366	1	1	13		2	506.801	1012.6	1.13274	29.7922	1570	1570	MS2	6/74	GST_ingeldigest_10031210_Sample3a.RAW
			WIAERPK	P46436	1	1	CID		13.64	0.862979	1	1	13		2	450.259	899.51	0.612822	26.0059	1340	1340	MS2	5/52	GST_ingeldigest_10031210_Sample3a.RAW
TPMEEAQVDSIFDQFK			1	0	CID		99.1	2.45471e-09	1	1	13		2	942.94	1884.87	1.78923	48.6479	3219	3219	MS2	10/162	GST_ingeldigest_10031212_Sample3c.RAW
TPMEEAQVDSIFDQFK			1	0	CID		101.22	1.50661e-09	1	1	13		2	942.939	1884.87	0.94731	48.0151	3140	3140	MS2	11/162	GST_ingeldigest_10031211_Sample3b.RAW
TPMEEAQVDSIFDQFK	P46436	Ascaris suum	1	1	CID		97.8	3.31131e-09	1	1	13		2	942.94	1884.87	1.78923	48.0824	3275	3275	MS2	13/162	GST_ingeldigest_10031210_Sample3a.RAW
	Accession		Coverage	# Peptides	# AAs	MW [kDa]	calc. pI	Score	Description	Search ID	Processing Node No	Processing Node Name
	P46436		53.4	12	206	23.5704	7.48877	783.12	Glutathione S-transferase 1 OS=Ascaris suum GN=GST1 PE=1 SV=3 - [GST1_ASCSU]	-50	2	Mascot
			Sequence	Protein Accessions	# Proteins	# Protein Groups	Activation Type	Modifications	IonScore	Exp Value	Δ Score	Rank	Identity High	Homology Threshold	Charge	m/z [Da]	MH+ [Da]	ΔM [ppm]	RT [min]	First Scan	Last Scan	MS Order	Ions Matched	Spectrum File	Annotation
			TPFGQLPLLEVDGEVLAQSAAIYR	P46436	1	1	CID		110.96	1.59956e-10	1	1	13		2	1294.2	2587.38	2.45535	56.4149	3955	3955	MS2	13/258	GST_ingeldigest_10031210_Sample3a.RAW
			TPMEEAQVDSIFDQFK	P46436	1	1	CID		97.8	3.31131e-09	1	1	13		2	942.94	1884.87	1.78923	48.0824	3275	3275	MS2	13/162	GST_ingeldigest_10031210_Sample3a.RAW
			VLAGFEEGDKEK	P46436	1	1	CID		50.88	0.00016293	1	1	13		2	661.335	1321.66	-0.00117489	28.7324	1501	1501	MS2	9/102	GST_ingeldigest_10031210_Sample3a.RAW
			DKHLPLLEK	P46436	1	1	CID		37.03	0.00395367	1	1	13		2	546.825	1092.64	0.838465	30.955	1693	1693	MS2	6/92	GST_ingeldigest_10031210_Sample3a.RAW
			LTYFDIR	P46436	1	1	CID		34.6	0.00691831	1	1	13		2	464.251	927.495	1.23361	38.12	2242	2242	MS2	4/54	GST_ingeldigest_10031210_Sample3a.RAW
			LIFHQAGVKFEDNR	P46436	1	1	CID		26.51	0.0445656	1	1	13		2	837.442	1673.88	0.881567	37.1274	2179	2179	MS2	8/124	GST_ingeldigest_10031210_Sample3a.RAW
			EDWPALKPK	P46436	1	1	CID		21.62	0.137404	1	1	13		2	542.296	1083.58	0.375175	33.8075	1907	1907	MS2	5/70	GST_ingeldigest_10031210_Sample3a.RAW
			DFmAELRPcFR	P46436	1	1	CID	M3(Oxidation) C9(Carbamidomethyl)	20.53	0.176604	1	1	13		3	486.561	1457.67	1.72171	39.5218	2367	2367	MS2	7/96	GST_ingeldigest_10031210_Sample3a.RAW
			REDWPALKPK	P46436	1	1	CID		19.97	0.200909	1	1	13		2	620.346	1239.69	0.881815	33.1414	1852	1852	MS2	6/92	GST_ingeldigest_10031210_Sample3a.RAW
			HLPLLEK	P46436	1	1	CID		18.68	0.270396	1	1	13		2	425.264	849.521	2.05103	31.3333	1717	1717	MS2	5/48	GST_ingeldigest_10031210_Sample3a.RAW
			LIFHQAGVK	P46436	1	1	CID		17.93	0.321366	1	1	13		2	506.801	1012.6	1.13274	29.7922	1570	1570	MS2	6/74	GST_ingeldigest_10031210_Sample3a.RAW
			WIAERPK	P46436	1	1	CID		13.64	0.862979	1	1	13		2	450.259	899.51	0.612822	26.0059	1340	1340	MS2	5/52	GST_ingeldigest_10031210_Sample3a.RAW
VLAGFEEGDKEK			1	0	CID		51.93	0.000127938	1	1	13		2	661.336	1321.66	0.183547	28.3982	1540	1540	MS2	8/102	GST_ingeldigest_10031212_Sample3c.RAW
VLAGFEEGDKEK			1	0	CID		32.81	0.0104472	1	1	13		2	661.334	1321.66	-1.38659	24.299	1315	1315	MS2	7/102	GST_ingeldigest_10031211_Sample3b.RAW
VLAGFEEGDKEK	P46436	Ascaris suum	1	1	CID		50.88	0.00016293	1	1	13		2	661.335	1321.66	-0.00117489	28.7324	1501	1501	MS2	9/102	GST_ingeldigest_10031210_Sample3a.RAW
	Accession		Coverage	# Peptides	# AAs	MW [kDa]	calc. pI	Score	Description	Search ID	Processing Node No	Processing Node Name
	P46436		53.4	12	206	23.5704	7.48877	783.12	Glutathione S-transferase 1 OS=Ascaris suum GN=GST1 PE=1 SV=3 - [GST1_ASCSU]	-50	2	Mascot
			Sequence	Protein Accessions	# Proteins	# Protein Groups	Activation Type	Modifications	IonScore	Exp Value	Δ Score	Rank	Identity High	Homology Threshold	Charge	m/z [Da]	MH+ [Da]	ΔM [ppm]	RT [min]	First Scan	Last Scan	MS Order	Ions Matched	Spectrum File	Annotation
			TPFGQLPLLEVDGEVLAQSAAIYR	P46436	1	1	CID		110.96	1.59956e-10	1	1	13		2	1294.2	2587.38	2.45535	56.4149	3955	3955	MS2	13/258	GST_ingeldigest_10031210_Sample3a.RAW
			TPMEEAQVDSIFDQFK	P46436	1	1	CID		97.8	3.31131e-09	1	1	13		2	942.94	1884.87	1.78923	48.0824	3275	3275	MS2	13/162	GST_ingeldigest_10031210_Sample3a.RAW
			VLAGFEEGDKEK	P46436	1	1	CID		50.88	0.00016293	1	1	13		2	661.335	1321.66	-0.00117489	28.7324	1501	1501	MS2	9/102	GST_ingeldigest_10031210_Sample3a.RAW
			DKHLPLLEK	P46436	1	1	CID		37.03	0.00395367	1	1	13		2	546.825	1092.64	0.838465	30.955	1693	1693	MS2	6/92	GST_ingeldigest_10031210_Sample3a.RAW
			LTYFDIR	P46436	1	1	CID		34.6	0.00691831	1	1	13		2	464.251	927.495	1.23361	38.12	2242	2242	MS2	4/54	GST_ingeldigest_10031210_Sample3a.RAW
			LIFHQAGVKFEDNR	P46436	1	1	CID		26.51	0.0445656	1	1	13		2	837.442	1673.88	0.881567	37.1274	2179	2179	MS2	8/124	GST_ingeldigest_10031210_Sample3a.RAW
			EDWPALKPK	P46436	1	1	CID		21.62	0.137404	1	1	13		2	542.296	1083.58	0.375175	33.8075	1907	1907	MS2	5/70	GST_ingeldigest_10031210_Sample3a.RAW
			DFmAELRPcFR	P46436	1	1	CID	M3(Oxidation) C9(Carbamidomethyl)	20.53	0.176604	1	1	13		3	486.561	1457.67	1.72171	39.5218	2367	2367	MS2	7/96	GST_ingeldigest_10031210_Sample3a.RAW
			REDWPALKPK	P46436	1	1	CID		19.97	0.200909	1	1	13		2	620.346	1239.69	0.881815	33.1414	1852	1852	MS2	6/92	GST_ingeldigest_10031210_Sample3a.RAW
			HLPLLEK	P46436	1	1	CID		18.68	0.270396	1	1	13		2	425.264	849.521	2.05103	31.3333	1717	1717	MS2	5/48	GST_ingeldigest_10031210_Sample3a.RAW
			LIFHQAGVK	P46436	1	1	CID		17.93	0.321366	1	1	13		2	506.801	1012.6	1.13274	29.7922	1570	1570	MS2	6/74	GST_ingeldigest_10031210_Sample3a.RAW
			WIAERPK	P46436	1	1	CID		13.64	0.862979	1	1	13		2	450.259	899.51	0.612822	26.0059	1340	1340	MS2	5/52	GST_ingeldigest_10031210_Sample3a.RAW
WIAERPK	P46436	Ascaris suum	1	1	CID		13.64	0.862979	1	1	13		2	450.259	899.51	0.612822	26.0059	1340	1340	MS2	5/52	GST_ingeldigest_10031210_Sample3a.RAW
	Accession		Coverage	# Peptides	# AAs	MW [kDa]	calc. pI	Score	Description	Search ID	Processing Node No	Processing Node Name
	P46436		53.4	12	206	23.5704	7.48877	783.12	Glutathione S-transferase 1 OS=Ascaris suum GN=GST1 PE=1 SV=3 - [GST1_ASCSU]	-50	2	Mascot
			Sequence	Protein Accessions	# Proteins	# Protein Groups	Activation Type	Modifications	IonScore	Exp Value	Δ Score	Rank	Identity High	Homology Threshold	Charge	m/z [Da]	MH+ [Da]	ΔM [ppm]	RT [min]	First Scan	Last Scan	MS Order	Ions Matched	Spectrum File	Annotation
			TPFGQLPLLEVDGEVLAQSAAIYR	P46436	1	1	CID		110.96	1.59956e-10	1	1	13		2	1294.2	2587.38	2.45535	56.4149	3955	3955	MS2	13/258	GST_ingeldigest_10031210_Sample3a.RAW
			TPMEEAQVDSIFDQFK	P46436	1	1	CID		97.8	3.31131e-09	1	1	13		2	942.94	1884.87	1.78923	48.0824	3275	3275	MS2	13/162	GST_ingeldigest_10031210_Sample3a.RAW
			VLAGFEEGDKEK	P46436	1	1	CID		50.88	0.00016293	1	1	13		2	661.335	1321.66	-0.00117489	28.7324	1501	1501	MS2	9/102	GST_ingeldigest_10031210_Sample3a.RAW
			DKHLPLLEK	P46436	1	1	CID		37.03	0.00395367	1	1	13		2	546.825	1092.64	0.838465	30.955	1693	1693	MS2	6/92	GST_ingeldigest_10031210_Sample3a.RAW
			LTYFDIR	P46436	1	1	CID		34.6	0.00691831	1	1	13		2	464.251	927.495	1.23361	38.12	2242	2242	MS2	4/54	GST_ingeldigest_10031210_Sample3a.RAW
			LIFHQAGVKFEDNR	P46436	1	1	CID		26.51	0.0445656	1	1	13		2	837.442	1673.88	0.881567	37.1274	2179	2179	MS2	8/124	GST_ingeldigest_10031210_Sample3a.RAW
			EDWPALKPK	P46436	1	1	CID		21.62	0.137404	1	1	13		2	542.296	1083.58	0.375175	33.8075	1907	1907	MS2	5/70	GST_ingeldigest_10031210_Sample3a.RAW
			DFmAELRPcFR	P46436	1	1	CID	M3(Oxidation) C9(Carbamidomethyl)	20.53	0.176604	1	1	13		3	486.561	1457.67	1.72171	39.5218	2367	2367	MS2	7/96	GST_ingeldigest_10031210_Sample3a.RAW
			REDWPALKPK	P46436	1	1	CID		19.97	0.200909	1	1	13		2	620.346	1239.69	0.881815	33.1414	1852	1852	MS2	6/92	GST_ingeldigest_10031210_Sample3a.RAW
			HLPLLEK	P46436	1	1	CID		18.68	0.270396	1	1	13		2	425.264	849.521	2.05103	31.3333	1717	1717	MS2	5/48	GST_ingeldigest_10031210_Sample3a.RAW
			LIFHQAGVK	P46436	1	1	CID		17.93	0.321366	1	1	13		2	506.801	1012.6	1.13274	29.7922	1570	1570	MS2	6/74	GST_ingeldigest_10031210_Sample3a.RAW
			WIAERPK	P46436	1	1	CID		13.64	0.862979	1	1	13		2	450.259	899.51	0.612822	26.0059	1340	1340	MS2	5/52	GST_ingeldigest_10031210_Sample3a.RAW

## Sheet: sample 4
Sequence	Protein Accessions	Organism	# Proteins	# Protein Groups	Activation Type	Modifications	IonScore	Exp Value	Δ Score	Rank	Identity High	Homology Threshold	Charge	m/z [Da]	MH+ [Da]	ΔM [ppm]	RT [min]	First Scan	Last Scan	MS Order	Ions Matched	Spectrum File	Annotation
DFMAELRPcFR			1	0	CID	C9(Carbamidomethyl)	37.69	0.00339625	1	1	13		2	721.34	1441.67	1.41938	43.801	2683	2683	MS2	7/96	GST_ingeldigest_10031216_sample4c.RAW
DFMAELRPcFR			1	0	CID	C9(Carbamidomethyl)	24.33	0.0736207	1	1	13		2	721.34	1441.67	0.657327	43.4509	2645	2645	MS2	10/96	GST_ingeldigest_10031215_Sample4b.RAW
DFMAELRPcFR	P46436	Ascaris suum	1	1	CID	C9(Carbamidomethyl)	26.41	0.000579167	1	1	13		2	721.341	1441.67	1.58873	44.0457	2855	2855	MS2	7/96	GST_ingeldigest_10031214_Sample4a.RAW
	Accession		Coverage	# Peptides	# AAs	MW [kDa]	calc. pI	Score	Description	Search ID	Processing Node No	Processing Node Name
	P46436		57.77	14	206	23.5704	7.48877	1150.44	Glutathione S-transferase 1 OS=Ascaris suum GN=GST1 PE=1 SV=3 - [GST1_ASCSU]	-53	2	Mascot
			Sequence	Protein Accessions	# Proteins	# Protein Groups	Activation Type	Modifications	IonScore	Exp Value	Δ Score	Rank	Identity High	Homology Threshold	Charge	m/z [Da]	MH+ [Da]	ΔM [ppm]	RT [min]	First Scan	Last Scan	MS Order	Ions Matched	Spectrum File	Annotation
			TPFGQLPLLEVDGEVLAQSAAIYR	P46436	1	1	CID		134.64	8.7057e-15	1	1	13		2	1294.2	2587.38	2.45535	59.0332	4102	4102	MS2	13/258	GST_ingeldigest_10031214_Sample4a.RAW
			TPMEEAQVDSIFDQFK	P46436	1	1	CID		94.23	9.56762e-11	1	1	13		2	942.939	1884.87	0.94731	48.27	3265	3265	MS2	13/162	GST_ingeldigest_10031214_Sample4a.RAW
			VLAGFEEGDKEK	P46436	1	1	CID		61.07	1.98063e-07	1	1	13		2	661.336	1321.66	0.275908	28.4204	1545	1545	MS2	8/102	GST_ingeldigest_10031214_Sample4a.RAW
			VLAGFEEGDK	P46436	1	1	CID		35.39	7.32493e-05	1	1	13		2	532.767	1064.53	0.683522	28.1687	1532	1532	MS2	6/78	GST_ingeldigest_10031214_Sample4a.RAW
			LTYFDIR	P46436	1	1	CID		35.14	7.75896e-05	1	1	13		2	464.251	927.494	0.838775	37.9469	2294	2294	MS2	4/54	GST_ingeldigest_10031214_Sample4a.RAW
			LIFHQAGVKFEDNR	P46436	1	1	CID		32.1	0.000156244	1	1	13		2	837.441	1673.87	-0.722821	36.9328	2235	2235	MS2	8/124	GST_ingeldigest_10031214_Sample4a.RAW
			LIFHQAGVK	P46436	1	1	CID		31.42	0.000182727	1	1	13		2	506.801	1012.59	0.4697	33.6876	1997	1997	MS2	4/74	GST_ingeldigest_10031214_Sample4a.RAW
			WIAERPK	P46436	1	1	CID		28.32	0.000373082	1	1	13		2	450.259	899.511	1.35921	25.4902	1356	1356	MS2	7/52	GST_ingeldigest_10031214_Sample4a.RAW
			REDWPALKPK	P46436	1	1	CID		27.45	0.000455831	1	1	13		2	620.346	1239.69	0.586409	32.799	1916	1916	MS2	5/92	GST_ingeldigest_10031214_Sample4a.RAW
			DFMAELRPcFR	P46436	1	1	CID	C9(Carbamidomethyl)	26.41	0.000579167	1	1	13		2	721.341	1441.67	1.58873	44.0457	2855	2855	MS2	7/96	GST_ingeldigest_10031214_Sample4a.RAW
			SGSEYMVGK	P46436	1	1	CID		25.02	0.000797634	1	1	13		2	479.221	957.435	0.475116	22.0499	1157	1157	MS2	5/70	GST_ingeldigest_10031214_Sample4a.RAW
			EDWPALKPK	P46436	1	1	CID		23.92	0.00102755	1	1	13		2	542.296	1083.59	1.61437	33.5522	1978	1978	MS2	6/70	GST_ingeldigest_10031214_Sample4a.RAW
			DKHLPLLEK	P46436	1	1	CID		22.68	0.00136711	1	1	13		2	546.824	1092.64	0.279864	30.5959	1739	1739	MS2	3/92	GST_ingeldigest_10031214_Sample4a.RAW
			HLPLLEK	P46436	1	1	CID		17.83	0.00417642	1	1	13		2	425.264	849.521	1.76364	30.8264	1760	1760	MS2	5/48	GST_ingeldigest_10031214_Sample4a.RAW
DKHLPLLEK			1	0	CID		24.46	0.0714496	1	1	13		2	546.824	1092.64	-0.0552972	29.2524	1603	1603	MS2	3/92	GST_ingeldigest_10031216_sample4c.RAW
DKHLPLLEK			1	0	CID		22.08	0.123595	1	1	13		2	546.825	1092.64	0.503305	30.0858	1661	1661	MS2	3/92	GST_ingeldigest_10031215_Sample4b.RAW
DKHLPLLEK	P46436	Ascaris suum	1	1	CID		22.68	0.00136711	1	1	13		2	546.824	1092.64	0.279864	30.5959	1739	1739	MS2	3/92	GST_ingeldigest_10031214_Sample4a.RAW
	Accession		Coverage	# Peptides	# AAs	MW [kDa]	calc. pI	Score	Description	Search ID	Processing Node No	Processing Node Name
	P46436		57.77	14	206	23.5704	7.48877	1150.44	Glutathione S-transferase 1 OS=Ascaris suum GN=GST1 PE=1 SV=3 - [GST1_ASCSU]	-53	2	Mascot
			Sequence	Protein Accessions	# Proteins	# Protein Groups	Activation Type	Modifications	IonScore	Exp Value	Δ Score	Rank	Identity High	Homology Threshold	Charge	m/z [Da]	MH+ [Da]	ΔM [ppm]	RT [min]	First Scan	Last Scan	MS Order	Ions Matched	Spectrum File	Annotation
			TPFGQLPLLEVDGEVLAQSAAIYR	P46436	1	1	CID		134.64	8.7057e-15	1	1	13		2	1294.2	2587.38	2.45535	59.0332	4102	4102	MS2	13/258	GST_ingeldigest_10031214_Sample4a.RAW
			TPMEEAQVDSIFDQFK	P46436	1	1	CID		94.23	9.56762e-11	1	1	13		2	942.939	1884.87	0.94731	48.27	3265	3265	MS2	13/162	GST_ingeldigest_10031214_Sample4a.RAW
			VLAGFEEGDKEK	P46436	1	1	CID		61.07	1.98063e-07	1	1	13		2	661.336	1321.66	0.275908	28.4204	1545	1545	MS2	8/102	GST_ingeldigest_10031214_Sample4a.RAW
			VLAGFEEGDK	P46436	1	1	CID		35.39	7.32493e-05	1	1	13		2	532.767	1064.53	0.683522	28.1687	1532	1532	MS2	6/78	GST_ingeldigest_10031214_Sample4a.RAW
			LTYFDIR	P46436	1	1	CID		35.14	7.75896e-05	1	1	13		2	464.251	927.494	0.838775	37.9469	2294	2294	MS2	4/54	GST_ingeldigest_10031214_Sample4a.RAW
			LIFHQAGVKFEDNR	P46436	1	1	CID		32.1	0.000156244	1	1	13		2	837.441	1673.87	-0.722821	36.9328	2235	2235	MS2	8/124	GST_ingeldigest_10031214_Sample4a.RAW
			LIFHQAGVK	P46436	1	1	CID		31.42	0.000182727	1	1	13		2	506.801	1012.59	0.4697	33.6876	1997	1997	MS2	4/74	GST_ingeldigest_10031214_Sample4a.RAW
			WIAERPK	P46436	1	1	CID		28.32	0.000373082	1	1	13		2	450.259	899.511	1.35921	25.4902	1356	1356	MS2	7/52	GST_ingeldigest_10031214_Sample4a.RAW
			REDWPALKPK	P46436	1	1	CID		27.45	0.000455831	1	1	13		2	620.346	1239.69	0.586409	32.799	1916	1916	MS2	5/92	GST_ingeldigest_10031214_Sample4a.RAW
			DFMAELRPcFR	P46436	1	1	CID	C9(Carbamidomethyl)	26.41	0.000579167	1	1	13		2	721.341	1441.67	1.58873	44.0457	2855	2855	MS2	7/96	GST_ingeldigest_10031214_Sample4a.RAW
			SGSEYMVGK	P46436	1	1	CID		25.02	0.000797634	1	1	13		2	479.221	957.435	0.475116	22.0499	1157	1157	MS2	5/70	GST_ingeldigest_10031214_Sample4a.RAW
			EDWPALKPK	P46436	1	1	CID		23.92	0.00102755	1	1	13		2	542.296	1083.59	1.61437	33.5522	1978	1978	MS2	6/70	GST_ingeldigest_10031214_Sample4a.RAW
			DKHLPLLEK	P46436	1	1	CID		22.68	0.00136711	1	1	13		2	546.824	1092.64	0.279864	30.5959	1739	1739	MS2	3/92	GST_ingeldigest_10031214_Sample4a.RAW
			HLPLLEK	P46436	1	1	CID		17.83	0.00417642	1	1	13		2	425.264	849.521	1.76364	30.8264	1760	1760	MS2	5/48	GST_ingeldigest_10031214_Sample4a.RAW
EDWPALKPK			1	0	CID		39.66	0.00215774	1	1	13		2	542.296	1083.58	0.600483	33.4584	1891	1891	MS2	7/70	GST_ingeldigest_10031216_sample4c.RAW
EDWPALKPK			1	0	CID		30.78	0.0166725	1	1	13		2	542.296	1083.58	0.375175	31.7792	1769	1769	MS2	7/70	GST_ingeldigest_10031215_Sample4b.RAW
EDWPALKPK	P46436	Ascaris suum	1	1	CID		23.92	0.00102755	1	1	13		2	542.296	1083.59	1.61437	33.5522	1978	1978	MS2	6/70	GST_ingeldigest_10031214_Sample4a.RAW
	Accession		Coverage	# Peptides	# AAs	MW [kDa]	calc. pI	Score	Description	Search ID	Processing Node No	Processing Node Name
	P46436		57.77	14	206	23.5704	7.48877	1150.44	Glutathione S-transferase 1 OS=Ascaris suum GN=GST1 PE=1 SV=3 - [GST1_ASCSU]	-53	2	Mascot
			Sequence	Protein Accessions	# Proteins	# Protein Groups	Activation Type	Modifications	IonScore	Exp Value	Δ Score	Rank	Identity High	Homology Threshold	Charge	m/z [Da]	MH+ [Da]	ΔM [ppm]	RT [min]	First Scan	Last Scan	MS Order	Ions Matched	Spectrum File	Annotation
			TPFGQLPLLEVDGEVLAQSAAIYR	P46436	1	1	CID		134.64	8.7057e-15	1	1	13		2	1294.2	2587.38	2.45535	59.0332	4102	4102	MS2	13/258	GST_ingeldigest_10031214_Sample4a.RAW
			TPMEEAQVDSIFDQFK	P46436	1	1	CID		94.23	9.56762e-11	1	1	13		2	942.939	1884.87	0.94731	48.27	3265	3265	MS2	13/162	GST_ingeldigest_10031214_Sample4a.RAW
			VLAGFEEGDKEK	P46436	1	1	CID		61.07	1.98063e-07	1	1	13		2	661.336	1321.66	0.275908	28.4204	1545	1545	MS2	8/102	GST_ingeldigest_10031214_Sample4a.RAW
			VLAGFEEGDK	P46436	1	1	CID		35.39	7.32493e-05	1	1	13		2	532.767	1064.53	0.683522	28.1687	1532	1532	MS2	6/78	GST_ingeldigest_10031214_Sample4a.RAW
			LTYFDIR	P46436	1	1	CID		35.14	7.75896e-05	1	1	13		2	464.251	927.494	0.838775	37.9469	2294	2294	MS2	4/54	GST_ingeldigest_10031214_Sample4a.RAW
			LIFHQAGVKFEDNR	P46436	1	1	CID		32.1	0.000156244	1	1	13		2	837.441	1673.87	-0.722821	36.9328	2235	2235	MS2	8/124	GST_ingeldigest_10031214_Sample4a.RAW
			LIFHQAGVK	P46436	1	1	CID		31.42	0.000182727	1	1	13		2	506.801	1012.59	0.4697	33.6876	1997	1997	MS2	4/74	GST_ingeldigest_10031214_Sample4a.RAW
			WIAERPK	P46436	1	1	CID		28.32	0.000373082	1	1	13		2	450.259	899.511	1.35921	25.4902	1356	1356	MS2	7/52	GST_ingeldigest_10031214_Sample4a.RAW
			REDWPALKPK	P46436	1	1	CID		27.45	0.000455831	1	1	13		2	620.346	1239.69	0.586409	32.799	1916	1916	MS2	5/92	GST_ingeldigest_10031214_Sample4a.RAW
			DFMAELRPcFR	P46436	1	1	CID	C9(Carbamidomethyl)	26.41	0.000579167	1	1	13		2	721.341	1441.67	1.58873	44.0457	2855	2855	MS2	7/96	GST_ingeldigest_10031214_Sample4a.RAW
			SGSEYMVGK	P46436	1	1	CID		25.02	0.000797634	1	1	13		2	479.221	957.435	0.475116	22.0499	1157	1157	MS2	5/70	GST_ingeldigest_10031214_Sample4a.RAW
			EDWPALKPK	P46436	1	1	CID		23.92	0.00102755	1	1	13		2	542.296	1083.59	1.61437	33.5522	1978	1978	MS2	6/70	GST_ingeldigest_10031214_Sample4a.RAW
			DKHLPLLEK	P46436	1	1	CID		22.68	0.00136711	1	1	13		2	546.824	1092.64	0.279864	30.5959	1739	1739	MS2	3/92	GST_ingeldigest_10031214_Sample4a.RAW
			HLPLLEK	P46436	1	1	CID		17.83	0.00417642	1	1	13		2	425.264	849.521	1.76364	30.8264	1760	1760	MS2	5/48	GST_ingeldigest_10031214_Sample4a.RAW
HLPLLEK			1	0	CID		22.72	0.10666	1	1	13		2	425.264	849.521	1.5481	30.2771	1672	1672	MS2	5/48	GST_ingeldigest_10031216_sample4c.RAW
HLPLLEK			1	0	CID		19.99	0.199986	1	1	13		2	425.264	849.521	2.12288	31.039	1721	1721	MS2	5/48	GST_ingeldigest_10031215_Sample4b.RAW
HLPLLEK	P46436	Ascaris suum	1	1	CID		17.83	0.00417642	1	1	13		2	425.264	849.521	1.76364	30.8264	1760	1760	MS2	5/48	GST_ingeldigest_10031214_Sample4a.RAW
	Accession		Coverage	# Peptides	# AAs	MW [kDa]	calc. pI	Score	Description	Search ID	Processing Node No	Processing Node Name
	P46436		57.77	14	206	23.5704	7.48877	1150.44	Glutathione S-transferase 1 OS=Ascaris suum GN=GST1 PE=1 SV=3 - [GST1_ASCSU]	-53	2	Mascot
			Sequence	Protein Accessions	# Proteins	# Protein Groups	Activation Type	Modifications	IonScore	Exp Value	Δ Score	Rank	Identity High	Homology Threshold	Charge	m/z [Da]	MH+ [Da]	ΔM [ppm]	RT [min]	First Scan	Last Scan	MS Order	Ions Matched	Spectrum File	Annotation
			TPFGQLPLLEVDGEVLAQSAAIYR	P46436	1	1	CID		134.64	8.7057e-15	1	1	13		2	1294.2	2587.38	2.45535	59.0332	4102	4102	MS2	13/258	GST_ingeldigest_10031214_Sample4a.RAW
			TPMEEAQVDSIFDQFK	P46436	1	1	CID		94.23	9.56762e-11	1	1	13		2	942.939	1884.87	0.94731	48.27	3265	3265	MS2	13/162	GST_ingeldigest_10031214_Sample4a.RAW
			VLAGFEEGDKEK	P46436	1	1	CID		61.07	1.98063e-07	1	1	13		2	661.336	1321.66	0.275908	28.4204	1545	1545	MS2	8/102	GST_ingeldigest_10031214_Sample4a.RAW
			VLAGFEEGDK	P46436	1	1	CID		35.39	7.32493e-05	1	1	13		2	532.767	1064.53	0.683522	28.1687	1532	1532	MS2	6/78	GST_ingeldigest_10031214_Sample4a.RAW
			LTYFDIR	P46436	1	1	CID		35.14	7.75896e-05	1	1	13		2	464.251	927.494	0.838775	37.9469	2294	2294	MS2	4/54	GST_ingeldigest_10031214_Sample4a.RAW
			LIFHQAGVKFEDNR	P46436	1	1	CID		32.1	0.000156244	1	1	13		2	837.441	1673.87	-0.722821	36.9328	2235	2235	MS2	8/124	GST_ingeldigest_10031214_Sample4a.RAW
			LIFHQAGVK	P46436	1	1	CID		31.42	0.000182727	1	1	13		2	506.801	1012.59	0.4697	33.6876	1997	1997	MS2	4/74	GST_ingeldigest_10031214_Sample4a.RAW
			WIAERPK	P46436	1	1	CID		28.32	0.000373082	1	1	13		2	450.259	899.511	1.35921	25.4902	1356	1356	MS2	7/52	GST_ingeldigest_10031214_Sample4a.RAW
			REDWPALKPK	P46436	1	1	CID		27.45	0.000455831	1	1	13		2	620.346	1239.69	0.586409	32.799	1916	1916	MS2	5/92	GST_ingeldigest_10031214_Sample4a.RAW
			DFMAELRPcFR	P46436	1	1	CID	C9(Carbamidomethyl)	26.41	0.000579167	1	1	13		2	721.341	1441.67	1.58873	44.0457	2855	2855	MS2	7/96	GST_ingeldigest_10031214_Sample4a.RAW
			SGSEYMVGK	P46436	1	1	CID		25.02	0.000797634	1	1	13		2	479.221	957.435	0.475116	22.0499	1157	1157	MS2	5/70	GST_ingeldigest_10031214_Sample4a.RAW
			EDWPALKPK	P46436	1	1	CID		23.92	0.00102755	1	1	13		2	542.296	1083.59	1.61437	33.5522	1978	1978	MS2	6/70	GST_ingeldigest_10031214_Sample4a.RAW
			DKHLPLLEK	P46436	1	1	CID		22.68	0.00136711	1	1	13		2	546.824	1092.64	0.279864	30.5959	1739	1739	MS2	3/92	GST_ingeldigest_10031214_Sample4a.RAW
			HLPLLEK	P46436	1	1	CID		17.83	0.00417642	1	1	13		2	425.264	849.521	1.76364	30.8264	1760	1760	MS2	5/48	GST_ingeldigest_10031214_Sample4a.RAW
LIFHQAGVK			1	0	CID		36.86	0.0041115	1	1	13		2	506.801	1012.59	0.409424	28.7055	1568	1568	MS2	7/74	GST_ingeldigest_10031216_sample4c.RAW
LIFHQAGVK			1	0	CID		30.04	0.0197697	1	1	13		2	506.801	1012.59	0.108044	28.3591	1547	1547	MS2	4/74	GST_ingeldigest_10031215_Sample4b.RAW
LIFHQAGVK	P46436	Ascaris suum	1	1	CID		31.42	0.000182727	1	1	13		2	506.801	1012.59	0.4697	33.6876	1997	1997	MS2	4/74	GST_ingeldigest_10031214_Sample4a.RAW
	Accession		Coverage	# Peptides	# AAs	MW [kDa]	calc. pI	Score	Description	Search ID	Processing Node No	Processing Node Name
	P46436		57.77	14	206	23.5704	7.48877	1150.44	Glutathione S-transferase 1 OS=Ascaris suum GN=GST1 PE=1 SV=3 - [GST1_ASCSU]	-53	2	Mascot
			Sequence	Protein Accessions	# Proteins	# Protein Groups	Activation Type	Modifications	IonScore	Exp Value	Δ Score	Rank	Identity High	Homology Threshold	Charge	m/z [Da]	MH+ [Da]	ΔM [ppm]	RT [min]	First Scan	Last Scan	MS Order	Ions Matched	Spectrum File	Annotation
			TPFGQLPLLEVDGEVLAQSAAIYR	P46436	1	1	CID		134.64	8.7057e-15	1	1	13		2	1294.2	2587.38	2.45535	59.0332	4102	4102	MS2	13/258	GST_ingeldigest_10031214_Sample4a.RAW
			TPMEEAQVDSIFDQFK	P46436	1	1	CID		94.23	9.56762e-11	1	1	13		2	942.939	1884.87	0.94731	48.27	3265	3265	MS2	13/162	GST_ingeldigest_10031214_Sample4a.RAW
			VLAGFEEGDKEK	P46436	1	1	CID		61.07	1.98063e-07	1	1	13		2	661.336	1321.66	0.275908	28.4204	1545	1545	MS2	8/102	GST_ingeldigest_10031214_Sample4a.RAW
			VLAGFEEGDK	P46436	1	1	CID		35.39	7.32493e-05	1	1	13		2	532.767	1064.53	0.683522	28.1687	1532	1532	MS2	6/78	GST_ingeldigest_10031214_Sample4a.RAW
			LTYFDIR	P46436	1	1	CID		35.14	7.75896e-05	1	1	13		2	464.251	927.494	0.838775	37.9469	2294	2294	MS2	4/54	GST_ingeldigest_10031214_Sample4a.RAW
			LIFHQAGVKFEDNR	P46436	1	1	CID		32.1	0.000156244	1	1	13		2	837.441	1673.87	-0.722821	36.9328	2235	2235	MS2	8/124	GST_ingeldigest_10031214_Sample4a.RAW
			LIFHQAGVK	P46436	1	1	CID		31.42	0.000182727	1	1	13		2	506.801	1012.59	0.4697	33.6876	1997	1997	MS2	4/74	GST_ingeldigest_10031214_Sample4a.RAW
			WIAERPK	P46436	1	1	CID		28.32	0.000373082	1	1	13		2	450.259	899.511	1.35921	25.4902	1356	1356	MS2	7/52	GST_ingeldigest_10031214_Sample4a.RAW
			REDWPALKPK	P46436	1	1	CID		27.45	0.000455831	1	1	13		2	620.346	1239.69	0.586409	32.799	1916	1916	MS2	5/92	GST_ingeldigest_10031214_Sample4a.RAW
			DFMAELRPcFR	P46436	1	1	CID	C9(Carbamidomethyl)	26.41	0.000579167	1	1	13		2	721.341	1441.67	1.58873	44.0457	2855	2855	MS2	7/96	GST_ingeldigest_10031214_Sample4a.RAW
			SGSEYMVGK	P46436	1	1	CID		25.02	0.000797634	1	1	13		2	479.221	957.435	0.475116	22.0499	1157	1157	MS2	5/70	GST_ingeldigest_10031214_Sample4a.RAW
			EDWPALKPK	P46436	1	1	CID		23.92	0.00102755	1	1	13		2	542.296	1083.59	1.61437	33.5522	1978	1978	MS2	6/70	GST_ingeldigest_10031214_Sample4a.RAW
			DKHLPLLEK	P46436	1	1	CID		22.68	0.00136711	1	1	13		2	546.824	1092.64	0.279864	30.5959	1739	1739	MS2	3/92	GST_ingeldigest_10031214_Sample4a.RAW
			HLPLLEK	P46436	1	1	CID		17.83	0.00417642	1	1	13		2	425.264	849.521	1.76364	30.8264	1760	1760	MS2	5/48	GST_ingeldigest_10031214_Sample4a.RAW
LIFHQAGVKFEDNR			1	0	CID		14.91	0.644169	1	1	13		2	837.443	1673.88	1.61083	36.9548	2115	2115	MS2	6/124	GST_ingeldigest_10031215_Sample4b.RAW
LIFHQAGVKFEDNR	P46436	Ascaris suum	1	1	CID		32.1	0.000156244	1	1	13		2	837.441	1673.87	-0.722821	36.9328	2235	2235	MS2	8/124	GST_ingeldigest_10031214_Sample4a.RAW
	Accession		Coverage	# Peptides	# AAs	MW [kDa]	calc. pI	Score	Description	Search ID	Processing Node No	Processing Node Name
	P46436		57.77	14	206	23.5704	7.48877	1150.44	Glutathione S-transferase 1 OS=Ascaris suum GN=GST1 PE=1 SV=3 - [GST1_ASCSU]	-53	2	Mascot
			Sequence	Protein Accessions	# Proteins	# Protein Groups	Activation Type	Modifications	IonScore	Exp Value	Δ Score	Rank	Identity High	Homology Threshold	Charge	m/z [Da]	MH+ [Da]	ΔM [ppm]	RT [min]	First Scan	Last Scan	MS Order	Ions Matched	Spectrum File	Annotation
			TPFGQLPLLEVDGEVLAQSAAIYR	P46436	1	1	CID		134.64	8.7057e-15	1	1	13		2	1294.2	2587.38	2.45535	59.0332	4102	4102	MS2	13/258	GST_ingeldigest_10031214_Sample4a.RAW
			TPMEEAQVDSIFDQFK	P46436	1	1	CID		94.23	9.56762e-11	1	1	13		2	942.939	1884.87	0.94731	48.27	3265	3265	MS2	13/162	GST_ingeldigest_10031214_Sample4a.RAW
			VLAGFEEGDKEK	P46436	1	1	CID		61.07	1.98063e-07	1	1	13		2	661.336	1321.66	0.275908	28.4204	1545	1545	MS2	8/102	GST_ingeldigest_10031214_Sample4a.RAW
			VLAGFEEGDK	P46436	1	1	CID		35.39	7.32493e-05	1	1	13		2	532.767	1064.53	0.683522	28.1687	1532	1532	MS2	6/78	GST_ingeldigest_10031214_Sample4a.RAW
			LTYFDIR	P46436	1	1	CID		35.14	7.75896e-05	1	1	13		2	464.251	927.494	0.838775	37.9469	2294	2294	MS2	4/54	GST_ingeldigest_10031214_Sample4a.RAW
			LIFHQAGVKFEDNR	P46436	1	1	CID		32.1	0.000156244	1	1	13		2	837.441	1673.87	-0.722821	36.9328	2235	2235	MS2	8/124	GST_ingeldigest_10031214_Sample4a.RAW
			LIFHQAGVK	P46436	1	1	CID		31.42	0.000182727	1	1	13		2	506.801	1012.59	0.4697	33.6876	1997	1997	MS2	4/74	GST_ingeldigest_10031214_Sample4a.RAW
			WIAERPK	P46436	1	1	CID		28.32	0.000373082	1	1	13		2	450.259	899.511	1.35921	25.4902	1356	1356	MS2	7/52	GST_ingeldigest_10031214_Sample4a.RAW
			REDWPALKPK	P46436	1	1	CID		27.45	0.000455831	1	1	13		2	620.346	1239.69	0.586409	32.799	1916	1916	MS2	5/92	GST_ingeldigest_10031214_Sample4a.RAW
			DFMAELRPcFR	P46436	1	1	CID	C9(Carbamidomethyl)	26.41	0.000579167	1	1	13		2	721.341	1441.67	1.58873	44.0457	2855	2855	MS2	7/96	GST_ingeldigest_10031214_Sample4a.RAW
			SGSEYMVGK	P46436	1	1	CID		25.02	0.000797634	1	1	13		2	479.221	957.435	0.475116	22.0499	1157	1157	MS2	5/70	GST_ingeldigest_10031214_Sample4a.RAW
			EDWPALKPK	P46436	1	1	CID		23.92	0.00102755	1	1	13		2	542.296	1083.59	1.61437	33.5522	1978	1978	MS2	6/70	GST_ingeldigest_10031214_Sample4a.RAW
			DKHLPLLEK	P46436	1	1	CID		22.68	0.00136711	1	1	13		2	546.824	1092.64	0.279864	30.5959	1739	1739	MS2	3/92	GST_ingeldigest_10031214_Sample4a.RAW
			HLPLLEK	P46436	1	1	CID		17.83	0.00417642	1	1	13		2	425.264	849.521	1.76364	30.8264	1760	1760	MS2	5/48	GST_ingeldigest_10031214_Sample4a.RAW
LTYFDIR			1	0	CID		39.35	0.00231739	1	1	13		2	464.251	927.494	1.102	36.9679	2113	2113	MS2	5/54	GST_ingeldigest_10031216_sample4c.RAW
LTYFDIR			1	0	CID		39.96	0.00201372	1	1	13		2	464.251	927.494	1.102	37.2975	2132	2132	MS2	4/54	GST_ingeldigest_10031215_Sample4b.RAW
LTYFDIR	P46436	Ascaris suum	1	1	CID		35.14	7.75896e-05	1	1	13		2	464.251	927.494	0.838775	37.9469	2294	2294	MS2	4/54	GST_ingeldigest_10031214_Sample4a.RAW
	Accession		Coverage	# Peptides	# AAs	MW [kDa]	calc. pI	Score	Description	Search ID	Processing Node No	Processing Node Name
	P46436		57.77	14	206	23.5704	7.48877	1150.44	Glutathione S-transferase 1 OS=Ascaris suum GN=GST1 PE=1 SV=3 - [GST1_ASCSU]	-53	2	Mascot
			Sequence	Protein Accessions	# Proteins	# Protein Groups	Activation Type	Modifications	IonScore	Exp Value	Δ Score	Rank	Identity High	Homology Threshold	Charge	m/z [Da]	MH+ [Da]	ΔM [ppm]	RT [min]	First Scan	Last Scan	MS Order	Ions Matched	Spectrum File	Annotation
			TPFGQLPLLEVDGEVLAQSAAIYR	P46436	1	1	CID		134.64	8.7057e-15	1	1	13		2	1294.2	2587.38	2.45535	59.0332	4102	4102	MS2	13/258	GST_ingeldigest_10031214_Sample4a.RAW
			TPMEEAQVDSIFDQFK	P46436	1	1	CID		94.23	9.56762e-11	1	1	13		2	942.939	1884.87	0.94731	48.27	3265	3265	MS2	13/162	GST_ingeldigest_10031214_Sample4a.RAW
			VLAGFEEGDKEK	P46436	1	1	CID		61.07	1.98063e-07	1	1	13		2	661.336	1321.66	0.275908	28.4204	1545	1545	MS2	8/102	GST_ingeldigest_10031214_Sample4a.RAW
			VLAGFEEGDK	P46436	1	1	CID		35.39	7.32493e-05	1	1	13		2	532.767	1064.53	0.683522	28.1687	1532	1532	MS2	6/78	GST_ingeldigest_10031214_Sample4a.RAW
			LTYFDIR	P46436	1	1	CID		35.14	7.75896e-05	1	1	13		2	464.251	927.494	0.838775	37.9469	2294	2294	MS2	4/54	GST_ingeldigest_10031214_Sample4a.RAW
			LIFHQAGVKFEDNR	P46436	1	1	CID		32.1	0.000156244	1	1	13		2	837.441	1673.87	-0.722821	36.9328	2235	2235	MS2	8/124	GST_ingeldigest_10031214_Sample4a.RAW
			LIFHQAGVK	P46436	1	1	CID		31.42	0.000182727	1	1	13		2	506.801	1012.59	0.4697	33.6876	1997	1997	MS2	4/74	GST_ingeldigest_10031214_Sample4a.RAW
			WIAERPK	P46436	1	1	CID		28.32	0.000373082	1	1	13		2	450.259	899.511	1.35921	25.4902	1356	1356	MS2	7/52	GST_ingeldigest_10031214_Sample4a.RAW
			REDWPALKPK	P46436	1	1	CID		27.45	0.000455831	1	1	13		2	620.346	1239.69	0.586409	32.799	1916	1916	MS2	5/92	GST_ingeldigest_10031214_Sample4a.RAW
			DFMAELRPcFR	P46436	1	1	CID	C9(Carbamidomethyl)	26.41	0.000579167	1	1	13		2	721.341	1441.67	1.58873	44.0457	2855	2855	MS2	7/96	GST_ingeldigest_10031214_Sample4a.RAW
			SGSEYMVGK	P46436	1	1	CID		25.02	0.000797634	1	1	13		2	479.221	957.435	0.475116	22.0499	1157	1157	MS2	5/70	GST_ingeldigest_10031214_Sample4a.RAW
			EDWPALKPK	P46436	1	1	CID		23.92	0.00102755	1	1	13		2	542.296	1083.59	1.61437	33.5522	1978	1978	MS2	6/70	GST_ingeldigest_10031214_Sample4a.RAW
			DKHLPLLEK	P46436	1	1	CID		22.68	0.00136711	1	1	13		2	546.824	1092.64	0.279864	30.5959	1739	1739	MS2	3/92	GST_ingeldigest_10031214_Sample4a.RAW
			HLPLLEK	P46436	1	1	CID		17.83	0.00417642	1	1	13		2	425.264	849.521	1.76364	30.8264	1760	1760	MS2	5/48	GST_ingeldigest_10031214_Sample4a.RAW
REDWPALKPK			1	0	CID		37.9	0.00323594	1	1	13		2	620.346	1239.69	0.586409	32.9961	1860	1860	MS2	11/92	GST_ingeldigest_10031216_sample4c.RAW
REDWPALKPK			1	0	CID		41.78	0.00132434	1	1	13		2	620.346	1239.69	0.980284	32.8292	1851	1851	MS2	14/92	GST_ingeldigest_10031215_Sample4b.RAW
REDWPALKPK	P46436	Ascaris suum	1	1	CID		27.45	0.000455831	1	1	13		2	620.346	1239.69	0.586409	32.799	1916	1916	MS2	5/92	GST_ingeldigest_10031214_Sample4a.RAW
	Accession		Coverage	# Peptides	# AAs	MW [kDa]	calc. pI	Score	Description	Search ID	Processing Node No	Processing Node Name
	P46436		57.77	14	206	23.5704	7.48877	1150.44	Glutathione S-transferase 1 OS=Ascaris suum GN=GST1 PE=1 SV=3 - [GST1_ASCSU]	-53	2	Mascot
			Sequence	Protein Accessions	# Proteins	# Protein Groups	Activation Type	Modifications	IonScore	Exp Value	Δ Score	Rank	Identity High	Homology Threshold	Charge	m/z [Da]	MH+ [Da]	ΔM [ppm]	RT [min]	First Scan	Last Scan	MS Order	Ions Matched	Spectrum File	Annotation
			TPFGQLPLLEVDGEVLAQSAAIYR	P46436	1	1	CID		134.64	8.7057e-15	1	1	13		2	1294.2	2587.38	2.45535	59.0332	4102	4102	MS2	13/258	GST_ingeldigest_10031214_Sample4a.RAW
			TPMEEAQVDSIFDQFK	P46436	1	1	CID		94.23	9.56762e-11	1	1	13		2	942.939	1884.87	0.94731	48.27	3265	3265	MS2	13/162	GST_ingeldigest_10031214_Sample4a.RAW
			VLAGFEEGDKEK	P46436	1	1	CID		61.07	1.98063e-07	1	1	13		2	661.336	1321.66	0.275908	28.4204	1545	1545	MS2	8/102	GST_ingeldigest_10031214_Sample4a.RAW
			VLAGFEEGDK	P46436	1	1	CID		35.39	7.32493e-05	1	1	13		2	532.767	1064.53	0.683522	28.1687	1532	1532	MS2	6/78	GST_ingeldigest_10031214_Sample4a.RAW
			LTYFDIR	P46436	1	1	CID		35.14	7.75896e-05	1	1	13		2	464.251	927.494	0.838775	37.9469	2294	2294	MS2	4/54	GST_ingeldigest_10031214_Sample4a.RAW
			LIFHQAGVKFEDNR	P46436	1	1	CID		32.1	0.000156244	1	1	13		2	837.441	1673.87	-0.722821	36.9328	2235	2235	MS2	8/124	GST_ingeldigest_10031214_Sample4a.RAW
			LIFHQAGVK	P46436	1	1	CID		31.42	0.000182727	1	1	13		2	506.801	1012.59	0.4697	33.6876	1997	1997	MS2	4/74	GST_ingeldigest_10031214_Sample4a.RAW
			WIAERPK	P46436	1	1	CID		28.32	0.000373082	1	1	13		2	450.259	899.511	1.35921	25.4902	1356	1356	MS2	7/52	GST_ingeldigest_10031214_Sample4a.RAW
			REDWPALKPK	P46436	1	1	CID		27.45	0.000455831	1	1	13		2	620.346	1239.69	0.586409	32.799	1916	1916	MS2	5/92	GST_ingeldigest_10031214_Sample4a.RAW
			DFMAELRPcFR	P46436	1	1	CID	C9(Carbamidomethyl)	26.41	0.000579167	1	1	13		2	721.341	1441.67	1.58873	44.0457	2855	2855	MS2	7/96	GST_ingeldigest_10031214_Sample4a.RAW
			SGSEYMVGK	P46436	1	1	CID		25.02	0.000797634	1	1	13		2	479.221	957.435	0.475116	22.0499	1157	1157	MS2	5/70	GST_ingeldigest_10031214_Sample4a.RAW
			EDWPALKPK	P46436	1	1	CID		23.92	0.00102755	1	1	13		2	542.296	1083.59	1.61437	33.5522	1978	1978	MS2	6/70	GST_ingeldigest_10031214_Sample4a.RAW
			DKHLPLLEK	P46436	1	1	CID		22.68	0.00136711	1	1	13		2	546.824	1092.64	0.279864	30.5959	1739	1739	MS2	3/92	GST_ingeldigest_10031214_Sample4a.RAW
			HLPLLEK	P46436	1	1	CID		17.83	0.00417642	1	1	13		2	425.264	849.521	1.76364	30.8264	1760	1760	MS2	5/48	GST_ingeldigest_10031214_Sample4a.RAW
SGSEYMVGK	P46436	Ascaris suum	1	1	CID		25.02	0.000797634	1	1	13		2	479.221	957.435	0.475116	22.0499	1157	1157	MS2	5/70	GST_ingeldigest_10031214_Sample4a.RAW
	Accession		Coverage	# Peptides	# AAs	MW [kDa]	calc. pI	Score	Description	Search ID	Processing Node No	Processing Node Name
	P46436		57.77	14	206	23.5704	7.48877	1150.44	Glutathione S-transferase 1 OS=Ascaris suum GN=GST1 PE=1 SV=3 - [GST1_ASCSU]	-53	2	Mascot
			Sequence	Protein Accessions	# Proteins	# Protein Groups	Activation Type	Modifications	IonScore	Exp Value	Δ Score	Rank	Identity High	Homology Threshold	Charge	m/z [Da]	MH+ [Da]	ΔM [ppm]	RT [min]	First Scan	Last Scan	MS Order	Ions Matched	Spectrum File	Annotation
			TPFGQLPLLEVDGEVLAQSAAIYR	P46436	1	1	CID		134.64	8.7057e-15	1	1	13		2	1294.2	2587.38	2.45535	59.0332	4102	4102	MS2	13/258	GST_ingeldigest_10031214_Sample4a.RAW
			TPMEEAQVDSIFDQFK	P46436	1	1	CID		94.23	9.56762e-11	1	1	13		2	942.939	1884.87	0.94731	48.27	3265	3265	MS2	13/162	GST_ingeldigest_10031214_Sample4a.RAW
			VLAGFEEGDKEK	P46436	1	1	CID		61.07	1.98063e-07	1	1	13		2	661.336	1321.66	0.275908	28.4204	1545	1545	MS2	8/102	GST_ingeldigest_10031214_Sample4a.RAW
			VLAGFEEGDK	P46436	1	1	CID		35.39	7.32493e-05	1	1	13		2	532.767	1064.53	0.683522	28.1687	1532	1532	MS2	6/78	GST_ingeldigest_10031214_Sample4a.RAW
			LTYFDIR	P46436	1	1	CID		35.14	7.75896e-05	1	1	13		2	464.251	927.494	0.838775	37.9469	2294	2294	MS2	4/54	GST_ingeldigest_10031214_Sample4a.RAW
			LIFHQAGVKFEDNR	P46436	1	1	CID		32.1	0.000156244	1	1	13		2	837.441	1673.87	-0.722821	36.9328	2235	2235	MS2	8/124	GST_ingeldigest_10031214_Sample4a.RAW
			LIFHQAGVK	P46436	1	1	CID		31.42	0.000182727	1	1	13		2	506.801	1012.59	0.4697	33.6876	1997	1997	MS2	4/74	GST_ingeldigest_10031214_Sample4a.RAW
			WIAERPK	P46436	1	1	CID		28.32	0.000373082	1	1	13		2	450.259	899.511	1.35921	25.4902	1356	1356	MS2	7/52	GST_ingeldigest_10031214_Sample4a.RAW
			REDWPALKPK	P46436	1	1	CID		27.45	0.000455831	1	1	13		2	620.346	1239.69	0.586409	32.799	1916	1916	MS2	5/92	GST_ingeldigest_10031214_Sample4a.RAW
			DFMAELRPcFR	P46436	1	1	CID	C9(Carbamidomethyl)	26.41	0.000579167	1	1	13		2	721.341	1441.67	1.58873	44.0457	2855	2855	MS2	7/96	GST_ingeldigest_10031214_Sample4a.RAW
			SGSEYMVGK	P46436	1	1	CID		25.02	0.000797634	1	1	13		2	479.221	957.435	0.475116	22.0499	1157	1157	MS2	5/70	GST_ingeldigest_10031214_Sample4a.RAW
			EDWPALKPK	P46436	1	1	CID		23.92	0.00102755	1	1	13		2	542.296	1083.59	1.61437	33.5522	1978	1978	MS2	6/70	GST_ingeldigest_10031214_Sample4a.RAW
			DKHLPLLEK	P46436	1	1	CID		22.68	0.00136711	1	1	13		2	546.824	1092.64	0.279864	30.5959	1739	1739	MS2	3/92	GST_ingeldigest_10031214_Sample4a.RAW
			HLPLLEK	P46436	1	1	CID		17.83	0.00417642	1	1	13		2	425.264	849.521	1.76364	30.8264	1760	1760	MS2	5/48	GST_ingeldigest_10031214_Sample4a.RAW
TPFGQLPLLEVDGEVLAQSAAIYR			1	0	CID		102.19	1.20504e-09	1	1	13		2	1294.2	2587.38	3.0215	58.8687	3962	3962	MS2	14/258	GST_ingeldigest_10031216_sample4c.RAW
TPFGQLPLLEVDGEVLAQSAAIYR			1	0	CID		134.22	7.55092e-13	1	1	13		2	1294.19	2587.38	1.98356	58.9876	3971	3971	MS2	13/258	GST_ingeldigest_10031215_Sample4b.RAW
TPFGQLPLLEVDGEVLAQSAAIYR	P46436	Ascaris suum	1	1	CID		134.64	8.7057e-15	1	1	13		2	1294.2	2587.38	2.45535	59.0332	4102	4102	MS2	13/258	GST_ingeldigest_10031214_Sample4a.RAW
	Accession		Coverage	# Peptides	# AAs	MW [kDa]	calc. pI	Score	Description	Search ID	Processing Node No	Processing Node Name
	P46436		57.77	14	206	23.5704	7.48877	1150.44	Glutathione S-transferase 1 OS=Ascaris suum GN=GST1 PE=1 SV=3 - [GST1_ASCSU]	-53	2	Mascot
			Sequence	Protein Accessions	# Proteins	# Protein Groups	Activation Type	Modifications	IonScore	Exp Value	Δ Score	Rank	Identity High	Homology Threshold	Charge	m/z [Da]	MH+ [Da]	ΔM [ppm]	RT [min]	First Scan	Last Scan	MS Order	Ions Matched	Spectrum File	Annotation
			TPFGQLPLLEVDGEVLAQSAAIYR	P46436	1	1	CID		134.64	8.7057e-15	1	1	13		2	1294.2	2587.38	2.45535	59.0332	4102	4102	MS2	13/258	GST_ingeldigest_10031214_Sample4a.RAW
			TPMEEAQVDSIFDQFK	P46436	1	1	CID		94.23	9.56762e-11	1	1	13		2	942.939	1884.87	0.94731	48.27	3265	3265	MS2	13/162	GST_ingeldigest_10031214_Sample4a.RAW
			VLAGFEEGDKEK	P46436	1	1	CID		61.07	1.98063e-07	1	1	13		2	661.336	1321.66	0.275908	28.4204	1545	1545	MS2	8/102	GST_ingeldigest_10031214_Sample4a.RAW
			VLAGFEEGDK	P46436	1	1	CID		35.39	7.32493e-05	1	1	13		2	532.767	1064.53	0.683522	28.1687	1532	1532	MS2	6/78	GST_ingeldigest_10031214_Sample4a.RAW
			LTYFDIR	P46436	1	1	CID		35.14	7.75896e-05	1	1	13		2	464.251	927.494	0.838775	37.9469	2294	2294	MS2	4/54	GST_ingeldigest_10031214_Sample4a.RAW
			LIFHQAGVKFEDNR	P46436	1	1	CID		32.1	0.000156244	1	1	13		2	837.441	1673.87	-0.722821	36.9328	2235	2235	MS2	8/124	GST_ingeldigest_10031214_Sample4a.RAW
			LIFHQAGVK	P46436	1	1	CID		31.42	0.000182727	1	1	13		2	506.801	1012.59	0.4697	33.6876	1997	1997	MS2	4/74	GST_ingeldigest_10031214_Sample4a.RAW
			WIAERPK	P46436	1	1	CID		28.32	0.000373082	1	1	13		2	450.259	899.511	1.35921	25.4902	1356	1356	MS2	7/52	GST_ingeldigest_10031214_Sample4a.RAW
			REDWPALKPK	P46436	1	1	CID		27.45	0.000455831	1	1	13		2	620.346	1239.69	0.586409	32.799	1916	1916	MS2	5/92	GST_ingeldigest_10031214_Sample4a.RAW
			DFMAELRPcFR	P46436	1	1	CID	C9(Carbamidomethyl)	26.41	0.000579167	1	1	13		2	721.341	1441.67	1.58873	44.0457	2855	2855	MS2	7/96	GST_ingeldigest_10031214_Sample4a.RAW
			SGSEYMVGK	P46436	1	1	CID		25.02	0.000797634	1	1	13		2	479.221	957.435	0.475116	22.0499	1157	1157	MS2	5/70	GST_ingeldigest_10031214_Sample4a.RAW
			EDWPALKPK	P46436	1	1	CID		23.92	0.00102755	1	1	13		2	542.296	1083.59	1.61437	33.5522	1978	1978	MS2	6/70	GST_ingeldigest_10031214_Sample4a.RAW
			DKHLPLLEK	P46436	1	1	CID		22.68	0.00136711	1	1	13		2	546.824	1092.64	0.279864	30.5959	1739	1739	MS2	3/92	GST_ingeldigest_10031214_Sample4a.RAW
			HLPLLEK	P46436	1	1	CID		17.83	0.00417642	1	1	13		2	425.264	849.521	1.76364	30.8264	1760	1760	MS2	5/48	GST_ingeldigest_10031214_Sample4a.RAW
TPMEEAQVDSIFDQFK			1	0	CID		90.81	1.65577e-08	1	1	13		2	942.941	1884.88	3.79688	48.2364	3115	3115	MS2	13/162	GST_ingeldigest_10031216_sample4c.RAW
TPMEEAQVDSIFDQFK			1	0	CID		107.49	3.55631e-10	1	1	13		2	942.941	1884.88	3.60259	48.3682	3128	3128	MS2	13/162	GST_ingeldigest_10031215_Sample4b.RAW
TPMEEAQVDSIFDQFK	P46436	Ascaris suum	1	1	CID		94.23	9.56762e-11	1	1	13		2	942.939	1884.87	0.94731	48.27	3265	3265	MS2	13/162	GST_ingeldigest_10031214_Sample4a.RAW
	Accession		Coverage	# Peptides	# AAs	MW [kDa]	calc. pI	Score	Description	Search ID	Processing Node No	Processing Node Name
	P46436		57.77	14	206	23.5704	7.48877	1150.44	Glutathione S-transferase 1 OS=Ascaris suum GN=GST1 PE=1 SV=3 - [GST1_ASCSU]	-53	2	Mascot
			Sequence	Protein Accessions	# Proteins	# Protein Groups	Activation Type	Modifications	IonScore	Exp Value	Δ Score	Rank	Identity High	Homology Threshold	Charge	m/z [Da]	MH+ [Da]	ΔM [ppm]	RT [min]	First Scan	Last Scan	MS Order	Ions Matched	Spectrum File	Annotation
			TPFGQLPLLEVDGEVLAQSAAIYR	P46436	1	1	CID		134.64	8.7057e-15	1	1	13		2	1294.2	2587.38	2.45535	59.0332	4102	4102	MS2	13/258	GST_ingeldigest_10031214_Sample4a.RAW
			TPMEEAQVDSIFDQFK	P46436	1	1	CID		94.23	9.56762e-11	1	1	13		2	942.939	1884.87	0.94731	48.27	3265	3265	MS2	13/162	GST_ingeldigest_10031214_Sample4a.RAW
			VLAGFEEGDKEK	P46436	1	1	CID		61.07	1.98063e-07	1	1	13		2	661.336	1321.66	0.275908	28.4204	1545	1545	MS2	8/102	GST_ingeldigest_10031214_Sample4a.RAW
			VLAGFEEGDK	P46436	1	1	CID		35.39	7.32493e-05	1	1	13		2	532.767	1064.53	0.683522	28.1687	1532	1532	MS2	6/78	GST_ingeldigest_10031214_Sample4a.RAW
			LTYFDIR	P46436	1	1	CID		35.14	7.75896e-05	1	1	13		2	464.251	927.494	0.838775	37.9469	2294	2294	MS2	4/54	GST_ingeldigest_10031214_Sample4a.RAW
			LIFHQAGVKFEDNR	P46436	1	1	CID		32.1	0.000156244	1	1	13		2	837.441	1673.87	-0.722821	36.9328	2235	2235	MS2	8/124	GST_ingeldigest_10031214_Sample4a.RAW
			LIFHQAGVK	P46436	1	1	CID		31.42	0.000182727	1	1	13		2	506.801	1012.59	0.4697	33.6876	1997	1997	MS2	4/74	GST_ingeldigest_10031214_Sample4a.RAW
			WIAERPK	P46436	1	1	CID		28.32	0.000373082	1	1	13		2	450.259	899.511	1.35921	25.4902	1356	1356	MS2	7/52	GST_ingeldigest_10031214_Sample4a.RAW
			REDWPALKPK	P46436	1	1	CID		27.45	0.000455831	1	1	13		2	620.346	1239.69	0.586409	32.799	1916	1916	MS2	5/92	GST_ingeldigest_10031214_Sample4a.RAW
			DFMAELRPcFR	P46436	1	1	CID	C9(Carbamidomethyl)	26.41	0.000579167	1	1	13		2	721.341	1441.67	1.58873	44.0457	2855	2855	MS2	7/96	GST_ingeldigest_10031214_Sample4a.RAW
			SGSEYMVGK	P46436	1	1	CID		25.02	0.000797634	1	1	13		2	479.221	957.435	0.475116	22.0499	1157	1157	MS2	5/70	GST_ingeldigest_10031214_Sample4a.RAW
			EDWPALKPK	P46436	1	1	CID		23.92	0.00102755	1	1	13		2	542.296	1083.59	1.61437	33.5522	1978	1978	MS2	6/70	GST_ingeldigest_10031214_Sample4a.RAW
			DKHLPLLEK	P46436	1	1	CID		22.68	0.00136711	1	1	13		2	546.824	1092.64	0.279864	30.5959	1739	1739	MS2	3/92	GST_ingeldigest_10031214_Sample4a.RAW
			HLPLLEK	P46436	1	1	CID		17.83	0.00417642	1	1	13		2	425.264	849.521	1.76364	30.8264	1760	1760	MS2	5/48	GST_ingeldigest_10031214_Sample4a.RAW
VLAGFEEGDK	P46436	Ascaris suum	1	1	CID		35.39	7.32493e-05	1	1	13		2	532.767	1064.53	0.683522	28.1687	1532	1532	MS2	6/78	GST_ingeldigest_10031214_Sample4a.RAW
	Accession		Coverage	# Peptides	# AAs	MW [kDa]	calc. pI	Score	Description	Search ID	Processing Node No	Processing Node Name
	P46436		57.77	14	206	23.5704	7.48877	1150.44	Glutathione S-transferase 1 OS=Ascaris suum GN=GST1 PE=1 SV=3 - [GST1_ASCSU]	-53	2	Mascot
			Sequence	Protein Accessions	# Proteins	# Protein Groups	Activation Type	Modifications	IonScore	Exp Value	Δ Score	Rank	Identity High	Homology Threshold	Charge	m/z [Da]	MH+ [Da]	ΔM [ppm]	RT [min]	First Scan	Last Scan	MS Order	Ions Matched	Spectrum File	Annotation
			TPFGQLPLLEVDGEVLAQSAAIYR	P46436	1	1	CID		134.64	8.7057e-15	1	1	13		2	1294.2	2587.38	2.45535	59.0332	4102	4102	MS2	13/258	GST_ingeldigest_10031214_Sample4a.RAW
			TPMEEAQVDSIFDQFK	P46436	1	1	CID		94.23	9.56762e-11	1	1	13		2	942.939	1884.87	0.94731	48.27	3265	3265	MS2	13/162	GST_ingeldigest_10031214_Sample4a.RAW
			VLAGFEEGDKEK	P46436	1	1	CID		61.07	1.98063e-07	1	1	13		2	661.336	1321.66	0.275908	28.4204	1545	1545	MS2	8/102	GST_ingeldigest_10031214_Sample4a.RAW
			VLAGFEEGDK	P46436	1	1	CID		35.39	7.32493e-05	1	1	13		2	532.767	1064.53	0.683522	28.1687	1532	1532	MS2	6/78	GST_ingeldigest_10031214_Sample4a.RAW
			LTYFDIR	P46436	1	1	CID		35.14	7.75896e-05	1	1	13		2	464.251	927.494	0.838775	37.9469	2294	2294	MS2	4/54	GST_ingeldigest_10031214_Sample4a.RAW
			LIFHQAGVKFEDNR	P46436	1	1	CID		32.1	0.000156244	1	1	13		2	837.441	1673.87	-0.722821	36.9328	2235	2235	MS2	8/124	GST_ingeldigest_10031214_Sample4a.RAW
			LIFHQAGVK	P46436	1	1	CID		31.42	0.000182727	1	1	13		2	506.801	1012.59	0.4697	33.6876	1997	1997	MS2	4/74	GST_ingeldigest_10031214_Sample4a.RAW
			WIAERPK	P46436	1	1	CID		28.32	0.000373082	1	1	13		2	450.259	899.511	1.35921	25.4902	1356	1356	MS2	7/52	GST_ingeldigest_10031214_Sample4a.RAW
			REDWPALKPK	P46436	1	1	CID		27.45	0.000455831	1	1	13		2	620.346	1239.69	0.586409	32.799	1916	1916	MS2	5/92	GST_ingeldigest_10031214_Sample4a.RAW
			DFMAELRPcFR	P46436	1	1	CID	C9(Carbamidomethyl)	26.41	0.000579167	1	1	13		2	721.341	1441.67	1.58873	44.0457	2855	2855	MS2	7/96	GST_ingeldigest_10031214_Sample4a.RAW
			SGSEYMVGK	P46436	1	1	CID		25.02	0.000797634	1	1	13		2	479.221	957.435	0.475116	22.0499	1157	1157	MS2	5/70	GST_ingeldigest_10031214_Sample4a.RAW
			EDWPALKPK	P46436	1	1	CID		23.92	0.00102755	1	1	13		2	542.296	1083.59	1.61437	33.5522	1978	1978	MS2	6/70	GST_ingeldigest_10031214_Sample4a.RAW
			DKHLPLLEK	P46436	1	1	CID		22.68	0.00136711	1	1	13		2	546.824	1092.64	0.279864	30.5959	1739	1739	MS2	3/92	GST_ingeldigest_10031214_Sample4a.RAW
			HLPLLEK	P46436	1	1	CID		17.83	0.00417642	1	1	13		2	425.264	849.521	1.76364	30.8264	1760	1760	MS2	5/48	GST_ingeldigest_10031214_Sample4a.RAW
VLAGFEEGDKEK			1	0	CID		57.06	3.92645e-05	1	1	13		2	661.336	1321.66	0.275908	27.5231	1488	1488	MS2	7/102	GST_ingeldigest_10031216_sample4c.RAW
VLAGFEEGDKEK			1	0	CID		67.11	3.8815e-06	1	1	13		2	661.336	1321.66	1.0148	27.8481	1510	1510	MS2	7/102	GST_ingeldigest_10031215_Sample4b.RAW
VLAGFEEGDKEK	P46436	Ascaris suum	1	1	CID		61.07	1.98063e-07	1	1	13		2	661.336	1321.66	0.275908	28.4204	1545	1545	MS2	8/102	GST_ingeldigest_10031214_Sample4a.RAW
	Accession		Coverage	# Peptides	# AAs	MW [kDa]	calc. pI	Score	Description	Search ID	Processing Node No	Processing Node Name
	P46436		57.77	14	206	23.5704	7.48877	1150.44	Glutathione S-transferase 1 OS=Ascaris suum GN=GST1 PE=1 SV=3 - [GST1_ASCSU]	-53	2	Mascot
			Sequence	Protein Accessions	# Proteins	# Protein Groups	Activation Type	Modifications	IonScore	Exp Value	Δ Score	Rank	Identity High	Homology Threshold	Charge	m/z [Da]	MH+ [Da]	ΔM [ppm]	RT [min]	First Scan	Last Scan	MS Order	Ions Matched	Spectrum File	Annotation
			TPFGQLPLLEVDGEVLAQSAAIYR	P46436	1	1	CID		134.64	8.7057e-15	1	1	13		2	1294.2	2587.38	2.45535	59.0332	4102	4102	MS2	13/258	GST_ingeldigest_10031214_Sample4a.RAW
			TPMEEAQVDSIFDQFK	P46436	1	1	CID		94.23	9.56762e-11	1	1	13		2	942.939	1884.87	0.94731	48.27	3265	3265	MS2	13/162	GST_ingeldigest_10031214_Sample4a.RAW
			VLAGFEEGDKEK	P46436	1	1	CID		61.07	1.98063e-07	1	1	13		2	661.336	1321.66	0.275908	28.4204	1545	1545	MS2	8/102	GST_ingeldigest_10031214_Sample4a.RAW
			VLAGFEEGDK	P46436	1	1	CID		35.39	7.32493e-05	1	1	13		2	532.767	1064.53	0.683522	28.1687	1532	1532	MS2	6/78	GST_ingeldigest_10031214_Sample4a.RAW
			LTYFDIR	P46436	1	1	CID		35.14	7.75896e-05	1	1	13		2	464.251	927.494	0.838775	37.9469	2294	2294	MS2	4/54	GST_ingeldigest_10031214_Sample4a.RAW
			LIFHQAGVKFEDNR	P46436	1	1	CID		32.1	0.000156244	1	1	13		2	837.441	1673.87	-0.722821	36.9328	2235	2235	MS2	8/124	GST_ingeldigest_10031214_Sample4a.RAW
			LIFHQAGVK	P46436	1	1	CID		31.42	0.000182727	1	1	13		2	506.801	1012.59	0.4697	33.6876	1997	1997	MS2	4/74	GST_ingeldigest_10031214_Sample4a.RAW
			WIAERPK	P46436	1	1	CID		28.32	0.000373082	1	1	13		2	450.259	899.511	1.35921	25.4902	1356	1356	MS2	7/52	GST_ingeldigest_10031214_Sample4a.RAW
			REDWPALKPK	P46436	1	1	CID		27.45	0.000455831	1	1	13		2	620.346	1239.69	0.586409	32.799	1916	1916	MS2	5/92	GST_ingeldigest_10031214_Sample4a.RAW
			DFMAELRPcFR	P46436	1	1	CID	C9(Carbamidomethyl)	26.41	0.000579167	1	1	13		2	721.341	1441.67	1.58873	44.0457	2855	2855	MS2	7/96	GST_ingeldigest_10031214_Sample4a.RAW
			SGSEYMVGK	P46436	1	1	CID		25.02	0.000797634	1	1	13		2	479.221	957.435	0.475116	22.0499	1157	1157	MS2	5/70	GST_ingeldigest_10031214_Sample4a.RAW
			EDWPALKPK	P46436	1	1	CID		23.92	0.00102755	1	1	13		2	542.296	1083.59	1.61437	33.5522	1978	1978	MS2	6/70	GST_ingeldigest_10031214_Sample4a.RAW
			DKHLPLLEK	P46436	1	1	CID		22.68	0.00136711	1	1	13		2	546.824	1092.64	0.279864	30.5959	1739	1739	MS2	3/92	GST_ingeldigest_10031214_Sample4a.RAW
			HLPLLEK	P46436	1	1	CID		17.83	0.00417642	1	1	13		2	425.264	849.521	1.76364	30.8264	1760	1760	MS2	5/48	GST_ingeldigest_10031214_Sample4a.RAW
WIAERPK	P46436	Ascaris suum	1	1	CID		28.32	0.000373082	1	1	13		2	450.259	899.511	1.35921	25.4902	1356	1356	MS2	7/52	GST_ingeldigest_10031214_Sample4a.RAW
	Accession		Coverage	# Peptides	# AAs	MW [kDa]	calc. pI	Score	Description	Search ID	Processing Node No	Processing Node Name
	P46436		57.77	14	206	23.5704	7.48877	1150.44	Glutathione S-transferase 1 OS=Ascaris suum GN=GST1 PE=1 SV=3 - [GST1_ASCSU]	-53	2	Mascot
			Sequence	Protein Accessions	# Proteins	# Protein Groups	Activation Type	Modifications	IonScore	Exp Value	Δ Score	Rank	Identity High	Homology Threshold	Charge	m/z [Da]	MH+ [Da]	ΔM [ppm]	RT [min]	First Scan	Last Scan	MS Order	Ions Matched	Spectrum File	Annotation
			TPFGQLPLLEVDGEVLAQSAAIYR	P46436	1	1	CID		134.64	8.7057e-15	1	1	13		2	1294.2	2587.38	2.45535	59.0332	4102	4102	MS2	13/258	GST_ingeldigest_10031214_Sample4a.RAW
			TPMEEAQVDSIFDQFK	P46436	1	1	CID		94.23	9.56762e-11	1	1	13		2	942.939	1884.87	0.94731	48.27	3265	3265	MS2	13/162	GST_ingeldigest_10031214_Sample4a.RAW
			VLAGFEEGDKEK	P46436	1	1	CID		61.07	1.98063e-07	1	1	13		2	661.336	1321.66	0.275908	28.4204	1545	1545	MS2	8/102	GST_ingeldigest_10031214_Sample4a.RAW
			VLAGFEEGDK	P46436	1	1	CID		35.39	7.32493e-05	1	1	13		2	532.767	1064.53	0.683522	28.1687	1532	1532	MS2	6/78	GST_ingeldigest_10031214_Sample4a.RAW
			LTYFDIR	P46436	1	1	CID		35.14	7.75896e-05	1	1	13		2	464.251	927.494	0.838775	37.9469	2294	2294	MS2	4/54	GST_ingeldigest_10031214_Sample4a.RAW
			LIFHQAGVKFEDNR	P46436	1	1	CID		32.1	0.000156244	1	1	13		2	837.441	1673.87	-0.722821	36.9328	2235	2235	MS2	8/124	GST_ingeldigest_10031214_Sample4a.RAW
			LIFHQAGVK	P46436	1	1	CID		31.42	0.000182727	1	1	13		2	506.801	1012.59	0.4697	33.6876	1997	1997	MS2	4/74	GST_ingeldigest_10031214_Sample4a.RAW
			WIAERPK	P46436	1	1	CID		28.32	0.000373082	1	1	13		2	450.259	899.511	1.35921	25.4902	1356	1356	MS2	7/52	GST_ingeldigest_10031214_Sample4a.RAW
			REDWPALKPK	P46436	1	1	CID		27.45	0.000455831	1	1	13		2	620.346	1239.69	0.586409	32.799	1916	1916	MS2	5/92	GST_ingeldigest_10031214_Sample4a.RAW
			DFMAELRPcFR	P46436	1	1	CID	C9(Carbamidomethyl)	26.41	0.000579167	1	1	13		2	721.341	1441.67	1.58873	44.0457	2855	2855	MS2	7/96	GST_ingeldigest_10031214_Sample4a.RAW
			SGSEYMVGK	P46436	1	1	CID		25.02	0.000797634	1	1	13		2	479.221	957.435	0.475116	22.0499	1157	1157	MS2	5/70	GST_ingeldigest_10031214_Sample4a.RAW
			EDWPALKPK	P46436	1	1	CID		23.92	0.00102755	1	1	13		2	542.296	1083.59	1.61437	33.5522	1978	1978	MS2	6/70	GST_ingeldigest_10031214_Sample4a.RAW
			DKHLPLLEK	P46436	1	1	CID		22.68	0.00136711	1	1	13		2	546.824	1092.64	0.279864	30.5959	1739	1739	MS2	3/92	GST_ingeldigest_10031214_Sample4a.RAW
			HLPLLEK	P46436	1	1	CID		17.83	0.00417642	1	1	13		2	425.264	849.521	1.76364	30.8264	1760	1760	MS2	5/48	GST_ingeldigest_10031214_Sample4a.RAW
