# Supplementary material for: Proteomic and Immunochemical Characterization of Glutathione Transferase as a New Allergen of the Nematode Ascaris lumbricoides
Source: PLoS One. 2013 Nov 4;8(11):e78353. doi: 10.1371/journal.pone.0078353 (PMC3817249; doi:10.1371/journal.pone.0078353)
Supplement: File S6 — Sequences with homology to GSTs in the draft genome of A. suum . (XLSX) [file pone.0078353.s006.xlsx]

## Sheet: Sheet1
Supplementary file S6. Sequences with homology to glutathione transferases in the draft genome of Ascaris suum
Name	Type	Description	Position	Match Score
GS_15430	gene:GLEAN	cbr:CBG14247 Cbr-gst-11 C. briggsae CBR-GST-11 protein_x0016_86.3095238095238_x001E_-22	Scaffold830:15034..19308	20
GS_11308	gene:GLEAN	cbr:CBG24809 Cbr-gst-7 C. briggsae CBR-GST-7 protein 5E.3658536585366Ž-45	Scaffold887:45348..51538	20
L3E_00912	gene:AUGUSTUS	cel:F37B1.2 gst-12 Glutathione S-Transferase family member (gst-12)_x0013_26.3636363636364.-15	Scaffold887:58003..59244	20
GS_17825	gene:Cufflinks	cbr:CBG20670 Cbr-gst-24 C. briggsae CBR-GST-24 protein!3C.1924882629108^-39	Scaffold887:73812..79590	20
GS_04554	gene:GLEAN	cbr:CBG24809 Cbr-gst-7 C. briggsae CBR-GST-7 protein_x0012_3B.2764227642276N-23	Scaffold887:116037..117173	20
GS_02004	gene:GLEAN	cbr:CBG24809 Cbr-gst-7 C. briggsae CBR-GST-7 protein_x0013_0C.8461538461538N-24	Scaffold3121:2388..3582	20
GS_16855	gene:GLEAN	cbr:CBG24809 Cbr-gst-7 C. briggsae CBR-GST-7 protein 6G.5728155339806N-50	Scaffold578:155..4159	20
GS_08838	gene:GLEAN	cel:R11G1.3 gst-11 Glutathione S-Transferase family member (gst-11) 2R.970297029703_x001E_-58	Scaffold595:320731..324130	20
GS_16802	gene:GLEAN	cbr:CBG24809 Cbr-gst-7 C. briggsae CBR-GST-7 protein 6S.8834951456311^-57	Scaffold128:524721..526524	20
GS_22251	gene:GLEAN	cbr:CBG01908 Cbr-gst-36 C. briggsae CBR-GST-36 protein_x0011_0V.3636363636364n-29	Scaffold269:209748..211781	20
GS_19321	gene:GLEAN	sp|P34277|GSTO2_CAEEL%%Probable glutathione transferase omega-2 OS	Scaffold267:348672..351826	10
Liv_02522	gene:SNAP	sp|P41043|GST1_DROME%%Glutathione S-transferase S1 OS	Scaffold887:61191..62640	10
GS_20767	gene:GLEAN	bmy:Bm1_51935 Glutathione S-transferase 4f4.8484848484849N-08	Scaffold1029:43217..44630	10
GS_12061	gene:GLEAN	sp|P34277|GSTO2_CAEEL%%Probable glutathione transferase omega-2 OS	Scaffold887:66410..73438	10
GS_15064	gene:GLEAN	sp|Q9DCM2|GSTK1_MOUSE%%Glutathione S-transferase kappa 1 OS	Scaffold46:449141..452969	10
GS_12560	gene:GLEAN	xtr:496688 gstk1 glutathione S-transferase kappa 1 (EC:2.5.1.18) K13299 glutathione S-transferase kappa 1 [EC:2.5.1.18]_x0013_95.9712230215827N-21	Scaffold237:172619..175246	10
